# Supplementary material for: N,N′-Bis-(2,4-dichloro­benzyl­idene)-2,2-dimethyl­propane-1,3-diamine
Source: Acta Crystallogr Sect E Struct Rep Online. 2008 Nov 8;64(Pt 12):o2285. doi: 10.1107/S1600536808035745 (PMC2959888; doi:10.1107/S1600536808035745)
Supplement: Supplementary file 2 [file e-64-o2285-Isup2.hkl]

# 
# h,k,l, Fc-squared, Fo-squared, sigma(Fo-squared) and status flag 
# 
data_I
_shelx_title ' 24cldmm in  Pcca     (100K)' 
_shelx_refln_list_code          4 
_shelx_F_calc_maximum      237.65 
_exptl_crystal_F_000       856.00 
_reflns_d_resolution_high  0.5838 
 
loop_ 
 _symmetry_equiv_pos_as_xyz 
 'x, y, z' 
 '-x+1/2, -y, z' 
 'x+1/2, -y, -z+1/2' 
 '-x, y, -z+1/2' 
 '-x, -y, -z' 
 'x-1/2, y, -z' 
 '-x-1/2, y, z-1/2' 
 'x, -y, z-1/2' 
 
_cell_length_a    30.7633 
_cell_length_b     5.4012 
_cell_length_c    11.4532 
_cell_angle_alpha  90.000 
_cell_angle_beta   90.000 
_cell_angle_gamma  90.000 
 
_shelx_F_squared_multiplier     1.000 
 
loop_ 
 _refln_index_h 
 _refln_index_k 
 _refln_index_l 
 _refln_F_squared_calc 
 _refln_F_squared_meas 
 _refln_F_squared_sigma 
 _refln_observed_status 
   2   0   0     9016.91       -0.06      0.05 o 
   4   0   0       28.07       -3.87      1.94 o 
   6   0   0    22341.40    23795.07    277.45 o 
   8   0   0    30032.82    31374.87    660.12 o 
  10   0   0    56477.23    54813.39   1195.49 o 
  12   0   0    35431.52    37245.46    423.56 o 
  14   0   0     2001.63     2532.29     30.47 o 
  16   0   0     6351.34     7704.40     77.94 o 
  18   0   0     5683.97     5516.72     48.66 o 
  20   0   0     8591.11     8437.03     68.19 o 
  22   0   0     6540.76     6888.81     56.19 o 
  24   0   0      632.60      580.99      8.29 o 
  26   0   0       28.37        6.38      0.98 o 
  28   0   0     5833.07     5826.49     68.86 o 
  30   0   0    14329.85    13520.36    290.31 o 
  32   0   0      764.24      872.98     30.18 o 
  34   0   0      161.46      236.73     14.57 o 
  36   0   0     1657.85     1512.57     46.78 o 
  38   0   0      897.69      889.86     33.60 o 
  40   0   0     4587.31     4571.55    114.49 o 
  42   0   0      659.19      675.16     29.84 o 
  44   0   0     1423.89     1525.53     51.06 o 
  46   0   0      829.52      821.22     35.27 o 
  48   0   0       18.50       29.90      9.19 o 
  50   0   0      101.04       97.26     13.99 o 
  52   0   0       28.35       40.30     10.47 o 
   0   1   0    10425.81    10320.88     86.89 o 
   2   1   0    12385.38    12073.03     86.78 o 
   4   1   0     2523.84     2634.17     21.78 o 
   6   1   0        8.19        7.69      0.63 o 
   8   1   0     2156.33     2290.21     21.79 o 
  10   1   0      123.23      123.26      2.61 o 
  12   1   0      370.16      426.98      5.72 o 
  14   1   0     1340.49     1347.78     12.15 o 
  16   1   0      486.92      470.83      5.05 o 
  18   1   0        2.58        2.11      0.54 o 
  20   1   0     1023.64     1043.16      7.66 o 
  22   1   0      296.65      311.98      3.31 o 
  24   1   0     1955.26     1987.91     12.95 o 
  26   1   0      882.56      878.01      7.41 o 
  28   1   0     1267.15     1231.88     16.57 o 
  30   1   0      276.08      266.46      6.93 o 
  32   1   0     2354.40     2176.33     28.65 o 
  34   1   0      159.63      193.52     13.74 o 
  36   1   0     1886.54     1910.69     60.60 o 
  38   1   0      573.74      546.14     17.50 o 
  40   1   0       49.09       59.53     19.83 o 
  42   1   0      953.00      970.01     75.58 o 
  44   1   0     1273.95     1373.90     33.76 o 
  46   1   0       11.35       11.60      5.00 o 
  48   1   0       91.97       73.23      8.78 o 
  50   1   0      284.79      326.26     27.00 o 
  52   1   0      391.68      379.69     17.33 o 
   0   2   0     1803.40     1913.63     17.28 o 
   2   2   0      278.29      293.40      3.41 o 
   4   2   0     3483.47     3391.96     21.72 o 
   6   2   0      739.69      780.98      6.16 o 
   8   2   0        5.01        3.58      0.52 o 
  10   2   0      592.11      683.36      7.04 o 
  12   2   0      851.97      936.13      7.92 o 
  14   2   0      236.82      361.28      4.19 o 
  16   2   0      238.82      180.22      2.34 o 
  18   2   0     2816.05     2794.28     16.92 o 
  20   2   0      121.48      128.86      2.01 o 
  22   2   0      838.03      830.32      6.77 o 
  24   2   0      431.50      455.31      5.04 o 
  26   2   0     1920.28     1901.33     16.20 o 
  28   2   0      138.13      145.14      4.24 o 
  30   2   0      460.22      423.73      9.31 o 
  32   2   0       21.02       23.03      2.96 o 
  34   2   0      274.93      263.98      7.70 o 
  36   2   0      102.09      101.45      5.58 o 
  38   2   0       75.66       78.46      9.15 o 
  40   2   0       80.82       88.43      8.06 o 
  42   2   0      133.57      141.83     10.11 o 
  44   2   0       11.54       19.35      5.39 o 
  46   2   0       46.23       44.89      7.35 o 
  48   2   0        0.05        4.96      4.69 o 
  50   2   0       26.81       34.82      7.19 o 
   0   3   0      500.16      564.93      7.08 o 
   2   3   0      218.88      271.44      2.86 o 
   4   3   0       99.48      115.63      1.77 o 
   6   3   0     5351.52     5847.19     33.89 o 
   8   3   0      167.02      219.38      2.61 o 
  10   3   0     1683.97     1839.55     11.96 o 
  12   3   0      477.68      505.22      4.60 o 
  14   3   0     1261.65     1188.26      7.94 o 
  16   3   0      594.59      547.42      4.41 o 
  18   3   0     3175.43     3166.13     18.49 o 
  20   3   0     6793.61     6618.38     39.19 o 
  22   3   0      150.58      140.55      2.67 o 
  24   3   0      121.74      118.38      2.87 o 
  26   3   0      495.19      517.56      6.84 o 
  28   3   0     1175.96     1203.43     14.99 o 
  30   3   0        0.98        4.36      1.73 o 
  32   3   0      586.99      605.63     13.42 o 
  34   3   0      647.33      628.72     11.59 o 
  36   3   0      297.54      267.87      7.51 o 
  38   3   0      483.84      522.84     12.18 o 
  40   3   0       15.88        5.85      3.53 o 
  42   3   0      286.94      276.49     10.81 o 
  44   3   0      783.98      772.51     23.72 o 
  46   3   0      774.57      814.11     72.51 o 
  48   3   0       84.73       80.48     18.27 o 
   0   4   0     9381.58     9273.22     67.90 o 
   2   4   0     8092.61     7913.66     41.30 o 
   4   4   0      581.34      622.56      5.08 o 
   6   4   0     1519.38     1588.27     10.00 o 
   8   4   0     6071.90     5847.40     33.52 o 
  10   4   0     6653.93     6472.59     33.56 o 
  12   4   0     6154.94     6110.18     33.05 o 
  14   4   0       51.21       55.17      1.56 o 
  16   4   0        0.88        4.67      1.00 o 
  18   4   0     3601.56     3595.71     24.13 o 
  20   4   0     2021.88     2020.36     14.94 o 
  22   4   0     5563.85     5386.73     38.30 o 
  24   4   0      956.83      922.98     10.18 o 
  26   4   0     1040.66     1011.95     11.75 o 
  28   4   0      607.85      604.10     13.04 o 
  30   4   0     2110.50     2114.74     23.96 o 
  32   4   0     2413.28     2301.48     25.90 o 
  34   4   0      211.46      209.86      9.72 o 
  36   4   0      248.85      253.74     11.70 o 
  38   4   0     1110.01     1122.63     18.02 o 
  40   4   0      375.07      359.92      9.51 o 
  42   4   0      526.71      507.32     15.06 o 
  44   4   0       17.13       13.11      6.30 o 
  46   4   0       20.52       24.00      8.04 o 
   0   5   0       49.80       49.66      2.40 o 
   2   5   0      690.65      661.33      5.89 o 
   4   5   0      267.63      264.36      3.73 o 
   6   5   0      596.38      606.04      6.01 o 
   8   5   0      258.94      223.64      3.67 o 
  10   5   0      193.66      217.92      3.53 o 
  12   5   0       11.22       14.02      1.41 o 
  14   5   0      272.22      236.07      4.07 o 
  16   5   0      599.33      576.23      7.21 o 
  18   5   0      549.25      517.73      6.82 o 
  20   5   0      145.16      130.36      3.42 o 
  22   5   0      111.77       98.29      3.59 o 
  24   5   0        9.25       11.05      1.90 o 
  26   5   0      913.28      908.91     18.58 o 
  28   5   0      434.32      427.04      9.55 o 
  30   5   0      166.64      144.33      5.96 o 
  32   5   0        0.04        0.42      2.30 o 
  34   5   0      760.36      733.62     13.78 o 
  36   5   0      655.11      645.65     14.85 o 
  38   5   0      683.57      663.51     15.30 o 
  40   5   0       23.56       25.57      4.42 o 
  42   5   0        0.27        1.20      3.75 o 
  44   5   0      536.93      565.21     21.60 o 
   0   6   0      666.85      660.28      9.80 o 
   2   6   0      974.25      963.38      9.14 o 
   4   6   0      261.90      257.12      4.25 o 
   6   6   0      157.46      149.66      3.84 o 
   8   6   0     1318.95     1249.78     11.48 o 
  10   6   0        5.92        1.90      1.35 o 
  12   6   0      154.34      140.97      3.83 o 
  14   6   0       31.54       36.37      3.24 o 
  16   6   0       10.46        7.12      1.70 o 
  18   6   0        0.12       -0.98      1.47 o 
  20   6   0       11.97       11.11      2.22 o 
  22   6   0       57.67       65.75      3.52 o 
  24   6   0       18.65       16.39      2.83 o 
  26   6   0       19.29       14.83      3.05 o 
  28   6   0        3.20        1.07      3.05 o 
  30   6   0      119.87      114.86      6.74 o 
  32   6   0      517.62      506.12     13.12 o 
  34   6   0       29.10       26.79      4.46 o 
  36   6   0       43.21       59.41      7.43 o 
  38   6   0      273.48      301.88     12.70 o 
  40   6   0      104.44      100.48      8.58 o 
   0   7   0      261.91      258.50      6.91 o 
   2   7   0       20.48       17.53      2.03 o 
   4   7   0        2.65       -0.21      1.60 o 
   6   7   0      148.64      131.97      4.05 o 
   8   7   0      124.06      124.90      3.96 o 
  10   7   0        2.66        2.94      1.98 o 
  12   7   0      161.41      142.86      4.82 o 
  14   7   0      289.95      261.16      6.23 o 
  16   7   0       51.96       57.50      3.55 o 
  18   7   0        2.82        0.32      2.29 o 
  20   7   0        4.04        6.64      2.89 o 
  22   7   0      300.19      284.10      9.76 o 
  24   7   0        3.77        5.03      3.70 o 
  26   7   0      166.96      172.73     11.53 o 
  28   7   0        0.32        1.13      3.29 o 
  30   7   0       56.62       52.89      6.23 o 
  32   7   0      437.11      435.75     15.86 o 
  34   7   0        0.98        2.94      3.87 o 
   0   8   0     3270.30     3342.78     44.63 o 
   2   8   0      898.79      943.18     13.88 o 
   4   8   0        7.39       22.89      3.04 o 
   6   8   0      127.14      137.43      5.93 o 
   8   8   0      698.03      722.99     14.16 o 
  10   8   0     2029.41     2056.70     38.82 o 
  12   8   0      889.92      921.16     16.56 o 
  14   8   0       24.93       42.57      4.51 o 
  16   8   0      206.42      231.82      9.53 o 
  18   8   0      645.77      671.81     17.54 o 
  20   8   0     1529.11     1601.89     27.59 o 
  22   8   0      167.87      170.71      8.66 o 
  24   8   0       74.19       75.43      6.58 o 
  26   8   0      263.91      281.40     10.77 o 
   0   9   0      128.42      141.30     11.17 o 
   2   9   0       22.25       16.98      3.70 o 
   4   9   0        0.77        2.57      3.08 o 
   6   9   0      102.71      105.83      6.44 o 
   8   9   0      182.74      183.76      8.07 o 
  10   9   0      116.07      120.64     10.64 o 
  12   9   0      320.35      323.86     10.08 o 
   1   1   1      582.78      614.93      3.05 o 
   2   1   1     2222.19     2462.54     10.79 o 
   3   1   1       55.54       74.40      0.71 o 
   4   1   1      231.30      238.46      1.55 o 
   5   1   1      152.22      137.27      1.08 o 
   6   1   1    11129.43    11547.26     52.92 o 
   7   1   1     1173.67     1220.08      6.36 o 
   8   1   1       25.28       36.58      0.59 o 
   9   1   1       18.05       19.31      0.45 o 
  10   1   1     1142.31     1234.24      6.25 o 
  11   1   1       72.98       81.06      0.97 o 
  12   1   1      520.99      496.59      3.43 o 
  13   1   1      634.43      689.57      4.36 o 
  14   1   1      456.58      375.99      2.87 o 
  15   1   1      513.56      514.71      4.41 o 
  16   1   1     6547.35     7188.24     35.84 o 
  17   1   1      182.80      193.69      2.37 o 
  18   1   1     1214.99     1367.29      7.26 o 
  19   1   1      795.73      824.40      4.57 o 
  20   1   1       18.06       17.37      0.62 o 
  21   1   1      320.41      356.57      2.52 o 
  22   1   1      544.85      548.38      3.34 o 
  23   1   1      463.20      493.63      3.16 o 
  24   1   1     1200.32     1184.16      6.35 o 
  25   1   1     1694.39     1680.17      9.96 o 
  26   1   1      456.58      546.17      4.28 o 
  27   1   1      476.59      491.39      4.13 o 
  28   1   1      220.08      274.26      2.90 o 
  29   1   1        1.32        3.45      0.89 o 
  30   1   1       24.22       32.43      1.99 o 
  31   1   1        7.48        6.21      1.45 o 
  32   1   1       41.19       37.46      2.49 o 
  33   1   1      845.95      877.00     12.36 o 
  34   1   1      305.47      327.82      6.97 o 
  35   1   1      352.17      361.04      7.43 o 
  36   1   1      191.95      197.89      5.62 o 
  37   1   1      940.67      947.30     15.17 o 
  38   1   1      184.40      200.87      8.55 o 
  39   1   1        1.95        5.42      2.90 o 
  40   1   1        0.06        6.86      2.79 o 
  41   1   1       50.30       45.77      4.66 o 
  42   1   1       90.85       93.82      6.16 o 
  43   1   1      266.00      255.58      9.00 o 
  44   1   1       12.27       17.30      3.57 o 
  45   1   1      276.16      303.51     15.31 o 
  46   1   1      625.16      664.93     15.55 o 
  47   1   1      272.36      294.84     10.27 o 
  48   1   1      132.29      142.77      7.77 o 
  49   1   1      178.83      195.93      8.94 o 
  50   1   1        2.08       10.99      3.74 o 
  51   1   1      165.94      157.95      8.43 o 
  52   1   1       77.21       83.19      7.62 o 
   1   2   1    16023.00    15568.95     70.67 o 
   2   2   1       13.13       12.56      0.46 o 
   3   2   1     7062.01     7473.79     30.87 o 
   4   2   1      422.27      444.34      2.49 o 
   5   2   1      733.40      786.52      3.85 o 
   6   2   1       96.72      113.08      1.06 o 
   7   2   1     5982.89     6136.33     25.57 o 
   8   2   1        1.85        6.09      0.37 o 
   9   2   1    13214.80    13389.01     55.03 o 
  10   2   1      262.22      277.70      1.94 o 
  11   2   1    19517.87    20007.94     85.38 o 
  12   2   1     2680.90     2893.13     12.54 o 
  13   2   1     3199.33     3184.14     14.02 o 
  14   2   1      134.60      128.16      1.33 o 
  15   2   1       20.09       22.51      0.75 o 
  16   2   1       39.44       39.40      0.82 o 
  17   2   1     2113.97     2188.41     10.19 o 
  18   2   1       51.61       85.88      1.17 o 
  19   2   1    12827.29    12806.91     51.73 o 
  20   2   1      700.23      701.33      4.07 o 
  21   2   1     4901.12     4808.12     20.30 o 
  22   2   1     2093.53     2092.42      9.61 o 
  23   2   1     2333.29     2381.45     11.26 o 
  24   2   1      252.50      269.40      2.56 o 
  25   2   1      908.60      893.45      6.14 o 
  26   2   1     1296.37     1295.35      9.15 o 
  27   2   1     1344.83     1366.80     10.01 o 
  28   2   1      483.63      497.65      5.47 o 
  29   2   1     1611.05     1608.08     13.66 o 
  30   2   1      183.49      217.83      5.53 o 
  31   2   1     2921.71     2902.31     24.23 o 
  32   2   1      368.63      397.14      6.57 o 
  33   2   1      128.10      126.48      3.87 o 
  34   2   1      464.93      449.76      8.72 o 
  35   2   1        0.06        9.47      2.14 o 
  36   2   1      364.04      367.18      7.25 o 
  37   2   1      928.04      900.15     13.45 o 
  38   2   1      317.06      328.46      7.57 o 
  39   2   1      253.93      264.05      8.28 o 
  40   2   1      207.56      221.77      8.15 o 
  41   2   1      619.82      587.33     12.03 o 
  42   2   1      174.65      179.12      8.74 o 
  43   2   1      186.68      197.60      8.64 o 
  44   2   1      251.76      261.90      9.33 o 
  45   2   1        0.16        2.71      3.05 o 
  46   2   1        5.67       10.82      3.44 o 
  47   2   1      194.86      198.01      8.74 o 
  48   2   1      369.33      378.56     11.78 o 
  49   2   1      427.17      406.00     12.30 o 
  50   2   1      259.94      281.79     10.45 o 
  51   2   1       27.37       33.94      4.90 o 
   1   3   1       19.13       24.71      0.57 o 
   2   3   1       48.30       25.78      0.71 o 
   3   3   1       50.03       67.66      0.89 o 
   4   3   1     3442.90     3388.06     13.47 o 
   5   3   1      116.95      119.15      1.21 o 
   6   3   1     3844.20     4095.20     16.45 o 
   7   3   1      277.00      298.97      2.03 o 
   8   3   1     3393.54     3534.85     14.79 o 
   9   3   1       11.42       16.94      0.58 o 
  10   3   1      194.22      198.70      1.68 o 
  11   3   1      253.60      264.58      2.00 o 
  12   3   1      552.39      574.54      3.38 o 
  13   3   1      818.52      804.71      4.27 o 
  14   3   1     5046.02     5069.37     20.49 o 
  15   3   1      164.11      167.30      1.60 o 
  16   3   1     4563.86     4573.92     17.90 o 
  17   3   1      602.99      614.50      3.45 o 
  18   3   1     1282.92     1245.81      5.95 o 
  19   3   1      476.82      481.39      3.11 o 
  20   3   1      480.23      479.93      3.33 o 
  21   3   1      338.77      333.13      2.91 o 
  22   3   1     1785.90     1726.24      9.16 o 
  23   3   1       59.70       64.41      1.42 o 
  24   3   1     2280.81     2270.46     12.13 o 
  25   3   1     1391.89     1385.25      9.22 o 
  26   3   1      845.81      844.82      6.83 o 
  27   3   1      452.69      456.53      4.82 o 
  28   3   1       70.94       74.32      2.23 o 
  29   3   1       51.65       57.68      2.28 o 
  30   3   1      278.78      281.50      4.90 o 
  31   3   1        1.45        3.14      1.33 o 
  32   3   1      454.92      482.25      7.08 o 
  33   3   1      430.44      426.74      6.39 o 
  34   3   1       72.03       70.73      3.19 o 
  35   3   1      407.76      410.69      6.84 o 
  36   3   1       74.18       66.35      3.37 o 
  37   3   1      458.43      442.01      7.76 o 
  38   3   1        0.24        2.60      1.79 o 
  39   3   1      139.32      153.76      4.88 o 
  40   3   1       22.10       16.93      2.66 o 
  41   3   1        4.94        5.52      2.43 o 
  42   3   1        3.76        3.31      2.62 o 
  43   3   1      155.28      148.79      6.89 o 
  44   3   1       29.34       32.08      4.11 o 
  45   3   1      253.23      258.68      9.53 o 
  46   3   1      131.02      141.38      9.58 o 
  47   3   1      458.93      446.57     12.84 o 
  48   3   1       20.54       22.59      4.25 o 
  49   3   1       80.94       84.34     11.19 o 
   1   4   1       27.95       26.32      0.76 o 
   2   4   1       32.12       35.97      0.85 o 
   3   4   1       91.78      102.84      1.28 o 
   4   4   1      521.11      546.77      3.26 o 
   5   4   1       54.32       45.16      0.92 o 
   6   4   1       83.76       94.51      1.23 o 
   7   4   1      195.20      168.29      1.59 o 
   8   4   1        2.77        0.07      0.41 o 
   9   4   1       80.53       80.77      1.15 o 
  10   4   1       95.80       92.85      1.27 o 
  11   4   1      399.05      394.44      2.87 o 
  12   4   1       38.87       47.57      1.04 o 
  13   4   1        0.93        2.45      0.55 o 
  14   4   1      175.42      180.42      1.92 o 
  15   4   1      272.18      266.27      2.46 o 
  16   4   1       22.37       23.86      0.99 o 
  17   4   1      130.34      129.97      1.82 o 
  18   4   1       79.78       78.31      1.54 o 
  19   4   1        0.30        1.48      0.63 o 
  20   4   1       77.90       79.04      1.65 o 
  21   4   1        3.32        3.29      0.75 o 
  22   4   1      271.95      271.48      3.15 o 
  23   4   1      148.01      133.86      2.21 o 
  24   4   1       18.01       17.71      1.29 o 
  25   4   1        2.37        5.38      1.08 o 
  26   4   1      232.92      235.45      3.65 o 
  27   4   1       16.52       14.73      1.45 o 
  28   4   1        7.55        6.43      1.37 o 
  29   4   1        0.41       -1.46      1.20 o 
  30   4   1       27.15       29.39      2.13 o 
  31   4   1       10.11       10.40      1.69 o 
  32   4   1       31.16       28.67      2.69 o 
  33   4   1        0.54       -0.65      1.57 o 
  34   4   1       39.36       42.21      2.72 o 
  35   4   1        1.19        0.86      1.69 o 
  36   4   1      220.50      227.33      5.46 o 
  37   4   1      188.05      199.30      5.22 o 
  38   4   1       81.48       92.28      4.04 o 
  39   4   1       36.85       35.17      3.17 o 
  40   4   1       10.75        8.65      2.56 o 
  41   4   1        9.83       11.89      2.71 o 
  42   4   1       74.98       67.39      4.67 o 
  43   4   1        8.75        9.63      2.88 o 
  44   4   1       42.21       44.37      7.44 o 
  45   4   1       39.34       28.62      4.63 o 
  46   4   1        5.33       10.15      3.75 o 
  47   4   1        3.48        7.33      3.76 o 
   1   5   1       34.30       34.10      1.07 o 
   2   5   1      380.85      384.76      3.10 o 
   3   5   1       97.43       96.34      1.61 o 
   4   5   1     2225.70     2112.08     10.07 o 
   5   5   1      352.78      349.69      3.06 o 
   6   5   1     3815.22     3674.88     16.49 o 
   7   5   1      295.94      285.64      2.68 o 
   8   5   1       54.52       57.73      1.35 o 
   9   5   1        0.11        3.21      0.74 o 
  10   5   1      452.42      405.51      3.48 o 
  11   5   1       52.45       49.17      1.38 o 
  12   5   1      509.06      500.97      4.08 o 
  13   5   1        5.92        6.99      0.87 o 
  14   5   1      975.46      945.94      6.61 o 
  15   5   1      172.43      174.29      2.54 o 
  16   5   1     1054.17     1043.28      7.13 o 
  17   5   1       20.24       26.71      1.37 o 
  18   5   1       76.27       78.38      1.93 o 
  19   5   1      218.15      202.46      3.03 o 
  20   5   1      157.75      143.07      2.61 o 
  21   5   1        6.04       10.44      1.17 o 
  22   5   1      562.71      542.38      5.25 o 
  23   5   1      316.96      310.41      4.29 o 
  24   5   1      389.33      416.29      5.25 o 
  25   5   1      672.89      665.94      7.18 o 
  26   5   1      288.23      290.52      4.77 o 
  27   5   1       61.84       61.00      2.83 o 
  28   5   1       72.58       74.68      3.22 o 
  29   5   1       33.19       33.54      3.16 o 
  30   5   1      117.25      118.16      5.46 o 
  31   5   1      160.07      168.04      4.76 o 
  32   5   1       68.29       65.91      3.43 o 
  33   5   1      296.80      289.84      6.69 o 
  34   5   1      465.42      459.88      8.66 o 
  35   5   1      134.03      142.68      5.55 o 
  36   5   1      306.64      323.29      7.25 o 
  37   5   1      417.22      409.60      9.05 o 
  38   5   1       10.05       11.41      2.79 o 
  39   5   1      120.97      130.32      7.92 o 
  40   5   1      152.84      154.20      8.01 o 
  41   5   1       29.64       33.38      3.94 o 
  42   5   1       94.52       87.85      5.39 o 
  43   5   1      154.16      159.27     15.53 o 
  44   5   1       38.89       39.60      5.63 o 
   1   6   1     3310.89     3259.63     16.20 o 
   2   6   1       24.87       39.59      1.45 o 
   3   6   1      338.15      347.01      3.51 o 
   4   6   1      172.11      178.52      2.74 o 
   5   6   1      263.04      272.85      3.12 o 
   6   6   1       18.69       38.70      1.53 o 
   7   6   1     1911.88     1901.02     10.78 o 
   8   6   1      220.59      235.71      2.97 o 
   9   6   1     1877.33     1872.73     10.68 o 
  10   6   1        4.93       10.04      1.13 o 
  11   6   1     2848.78     2740.72     15.43 o 
  12   6   1        2.61       14.14      1.29 o 
  13   6   1      675.25      665.25      5.98 o 
  14   6   1      269.15      289.41      3.82 o 
  15   6   1       24.86       28.28      1.59 o 
  16   6   1        0.30        8.38      1.18 o 
  17   6   1      628.29      641.71      6.13 o 
  18   6   1       13.27       18.37      1.52 o 
  19   6   1     1858.09     1847.26     12.90 o 
  20   6   1      185.61      198.51      3.46 o 
  21   6   1     1456.05     1416.15     11.05 o 
  22   6   1     1022.82     1014.43      9.54 o 
  23   6   1      291.20      291.74      5.06 o 
  24   6   1      108.63      116.94      3.48 o 
  25   6   1      113.19      118.47      3.68 o 
  26   6   1       93.83       97.44      4.43 o 
  27   6   1      130.86      136.04      4.66 o 
  28   6   1      437.55      430.72      7.80 o 
  29   6   1     1131.14     1092.36     14.29 o 
  30   6   1      224.78      236.89      6.25 o 
  31   6   1      306.28      301.97      7.11 o 
  32   6   1      216.18      205.44      6.00 o 
  33   6   1      166.01      176.74      5.77 o 
  34   6   1        0.50        4.14      2.49 o 
  35   6   1        1.38        3.04      2.69 o 
  36   6   1       80.10       83.24      5.19 o 
  37   6   1      323.74      336.82      8.55 o 
  38   6   1      239.30      243.67      8.10 o 
  39   6   1       74.48       70.37      5.32 o 
  40   6   1        2.07        4.40      3.49 o 
   1   7   1       23.58       24.92      1.58 o 
   2   7   1      122.24      126.51      3.37 o 
   3   7   1       96.42       94.50      2.40 o 
   4   7   1      130.78      140.96      2.93 o 
   5   7   1       67.92       61.51      2.16 o 
   6   7   1       70.00       73.46      2.30 o 
   7   7   1       55.78       56.13      2.33 o 
   8   7   1      289.69      277.53      4.16 o 
   9   7   1        0.16        2.22      1.33 o 
  10   7   1        8.61        5.63      1.44 o 
  11   7   1       60.04       52.25      2.44 o 
  12   7   1        0.36        2.12      1.39 o 
  13   7   1        8.61       10.74      1.68 o 
  14   7   1      519.20      512.18      6.46 o 
  15   7   1      128.86      129.34      3.49 o 
  16   7   1      111.63      118.49      4.27 o 
  17   7   1      216.16      209.75      4.32 o 
  18   7   1       81.36       74.85      3.11 o 
  19   7   1       81.21       73.58      3.22 o 
  20   7   1       15.08       15.38      2.22 o 
  21   7   1       28.84       25.72      2.97 o 
  22   7   1       27.08       29.98      3.17 o 
  23   7   1      101.17      104.76      5.35 o 
  24   7   1       16.84       20.65      2.87 o 
  25   7   1      256.36      247.02      6.58 o 
  26   7   1      181.59      179.72      5.93 o 
  27   7   1      129.15      130.39      7.53 o 
  28   7   1       36.26       30.80      3.34 o 
  29   7   1      245.36      252.14      6.85 o 
  30   7   1       16.16       20.86      3.13 o 
  31   7   1       97.50      107.60      5.72 o 
  32   7   1        1.33        4.61      2.59 o 
  33   7   1       50.14       53.70      4.16 o 
  34   7   1        1.74        2.38      2.96 o 
   1   8   1       16.97       15.43      1.96 o 
   2   8   1        0.03        2.22      1.59 o 
   3   8   1        8.79        5.41      1.78 o 
   4   8   1        7.85        3.16      1.87 o 
   5   8   1        2.40        3.56      1.74 o 
   6   8   1        4.77       -1.14      1.67 o 
   7   8   1       17.39       12.22      2.22 o 
   8   8   1        1.28        1.54      1.95 o 
   9   8   1        6.26        4.35      2.96 o 
  10   8   1       33.42       44.21      3.39 o 
  11   8   1        0.81        2.42      2.05 o 
  12   8   1       10.03       14.66      2.44 o 
  13   8   1      140.77      145.00      5.34 o 
  14   8   1      123.96      128.87      4.62 o 
  15   8   1        3.36        2.09      2.20 o 
  16   8   1       88.21       86.70      4.29 o 
  17   8   1        1.65        1.06      2.25 o 
  18   8   1       13.40       19.11      2.85 o 
  19   8   1       16.85       13.17      2.90 o 
  20   8   1       13.83       14.38      2.76 o 
  21   8   1       32.96       34.10      3.55 o 
  22   8   1        7.54        5.99      2.58 o 
  23   8   1        1.10        0.25      2.45 o 
  24   8   1        7.56        7.89      2.79 o 
  25   8   1       70.09       71.29      4.63 o 
  26   8   1       54.97       59.29      4.45 o 
   1   9   1        0.83        4.33      2.09 o 
   2   9   1       12.38       15.45      2.68 o 
   3   9   1        1.58        4.00      2.14 o 
   4   9   1      114.10      107.86      4.75 o 
   5   9   1        1.37        3.52      2.32 o 
   6   9   1       41.98       41.16      3.34 o 
   7   9   1       65.32       66.18      3.87 o 
   8   9   1       24.68       25.77      2.99 o 
   9   9   1       25.42       25.23      3.03 o 
  10   9   1       24.20       22.30      2.95 o 
  11   9   1       26.77       23.30      3.00 o 
   0   0   2      168.46      149.16      3.76 o 
   1   0   2      707.69      831.05     11.58 o 
   2   0   2     2672.55     2831.19     27.89 o 
   3   0   2     7649.12     7663.54     74.98 o 
   4   0   2    13372.61    13498.46    111.56 o 
   5   0   2    12930.09    13127.19    111.14 o 
   6   0   2     2132.34     2297.31     21.16 o 
   7   0   2     1290.74     1302.01     14.37 o 
   8   0   2     5707.79     6123.96     53.83 o 
   9   0   2     1736.48     1873.54     17.19 o 
  10   0   2      229.00      216.39      3.12 o 
  11   0   2     1668.03     1631.10     14.13 o 
  12   0   2     2616.18     2685.24     22.50 o 
  13   0   2     1409.51     1582.26     12.91 o 
  14   0   2     1125.89     1306.18     10.27 o 
  15   0   2       22.97       24.25      0.91 o 
  16   0   2      382.17      501.82      5.00 o 
  17   0   2     2969.20     3285.10     27.37 o 
  18   0   2     1013.76     1145.38      9.88 o 
  19   0   2      109.08      130.01      3.54 o 
  20   0   2     5560.97     5887.58     35.62 o 
  21   0   2     2839.92     2872.01     17.48 o 
  22   0   2      593.57      619.42      6.01 o 
  23   0   2     1437.99     1495.99     11.37 o 
  24   0   2        2.50        5.02      1.79 o 
  25   0   2       60.88       49.08      1.84 o 
  26   0   2      250.24      236.13      3.49 o 
  27   0   2       64.27      102.45      2.33 o 
  28   0   2       72.03      112.59      2.50 o 
  29   0   2     2476.20     2507.28     18.64 o 
  30   0   2      458.60      598.38      6.38 o 
  31   0   2     3336.52     3296.70     35.76 o 
  32   0   2      100.45      153.86      5.43 o 
  33   0   2     1047.67     1090.18     15.24 o 
  34   0   2      991.39      916.89     14.67 o 
  35   0   2       52.59       58.97      4.04 o 
  36   0   2        2.63       11.33      3.72 o 
  37   0   2      302.22      288.43     12.30 o 
  38   0   2      127.75      174.78      9.96 o 
  39   0   2     1996.65     2071.29     42.79 o 
  40   0   2        0.92       63.26      9.48 o 
  41   0   2     1483.69     1484.11     34.41 o 
  42   0   2      131.82      190.76     10.84 o 
  43   0   2     1521.88     1596.82     37.01 o 
  44   0   2       54.90       93.77      8.64 o 
  45   0   2      680.65      721.69     22.77 o 
  46   0   2      828.54      888.13     26.11 o 
  47   0   2      266.91      312.44     14.92 o 
  48   0   2      322.31      329.23     22.00 o 
  49   0   2      413.20      410.79     27.06 o 
  50   0   2      517.93      570.53     21.08 o 
  51   0   2      471.64      526.06     55.97 o 
  52   0   2        1.99       17.04      5.71 o 
   0   1   2    19546.11    19275.79    158.76 o 
   1   1   2    12261.76    12651.03     67.23 o 
   2   1   2     2795.77     2862.80     16.09 o 
   3   1   2    43974.80    40955.55    276.51 o 
   4   1   2     2553.21     2606.91     14.24 o 
   5   1   2     9005.98     9019.66     43.43 o 
   6   1   2      291.04      259.46      1.69 o 
   7   1   2    13366.96    13725.80     64.22 o 
   8   1   2       14.44       23.68      0.42 o 
   9   1   2       24.29       49.66      0.61 o 
  10   1   2       75.57       89.98      0.88 o 
  11   1   2      718.60      635.23      3.40 o 
  12   1   2      118.33      134.12      1.16 o 
  13   1   2    10071.10    10554.54     45.67 o 
  14   1   2     1000.97     1048.36      5.36 o 
  15   1   2     6910.06     6885.62     30.36 o 
  16   1   2      583.99      681.87      3.70 o 
  17   1   2      985.41      968.53      5.05 o 
  18   1   2       77.11       85.78      1.03 o 
  19   1   2      555.55      571.75      3.49 o 
  20   1   2       84.22       70.79      1.13 o 
  21   1   2      152.39      172.35      1.62 o 
  22   1   2      378.29      343.04      2.55 o 
  23   1   2      967.65     1002.77      6.34 o 
  24   1   2      355.92      345.40      3.11 o 
  25   1   2     1469.49     1480.72      9.05 o 
  26   1   2       12.24        8.63      2.55 o 
  27   1   2     6303.02     5979.11     30.05 o 
  28   1   2       12.14        4.39      2.78 o 
  29   1   2      232.46      228.15      2.76 o 
  30   1   2      531.30      484.43      4.58 o 
  31   1   2      635.48      596.28      6.82 o 
  32   1   2      345.76      350.30      7.83 o 
  33   1   2      973.14      936.15     13.01 o 
  34   1   2       59.69       85.84      3.95 o 
  35   1   2      972.52      936.13     17.53 o 
  36   1   2      164.91      189.31      5.50 o 
  37   1   2     1250.02     1239.66     20.47 o 
  38   1   2       25.40       45.15      3.00 o 
  39   1   2       16.73       28.49      3.30 o 
  40   1   2       43.57       50.73      4.72 o 
  41   1   2      292.64      294.62      9.31 o 
  42   1   2      140.71      183.67      7.63 o 
  43   1   2     1270.16     1325.66     23.04 o 
  44   1   2      473.35      506.36     14.81 o 
  45   1   2        0.43       11.02      3.89 o 
  46   1   2       91.17       91.88      7.69 o 
  47   1   2       57.56       57.02      5.55 o 
  48   1   2       56.84       66.47      5.92 o 
  49   1   2       10.50        7.00      3.91 o 
  50   1   2        0.77       -0.08      3.25 o 
  51   1   2       64.47       72.80      7.67 o 
  52   1   2      107.83      110.78      7.57 o 
   0   2   2     2004.57     2260.37     14.34 o 
   1   2   2      765.98      730.71      3.66 o 
   2   2   2      233.41      228.01      1.52 o 
   3   2   2     1300.57     1363.98      6.05 o 
   4   2   2      710.81      854.77      4.09 o 
   5   2   2       98.54      138.61      1.18 o 
   6   2   2      522.37      585.76      3.17 o 
   7   2   2     2247.65     2628.91     11.63 o 
   8   2   2      580.94      650.64      3.53 o 
   9   2   2      363.30      430.83      2.76 o 
  10   2   2     1835.62     2181.47      9.25 o 
  11   2   2        1.27        1.02      0.33 o 
  12   2   2        2.53        3.89      0.39 o 
  13   2   2       71.62       75.80      0.97 o 
  14   2   2        6.17       -0.30      0.37 o 
  15   2   2      385.16      392.46      2.47 o 
  16   2   2       25.42       37.84      0.74 o 
  17   2   2      418.76      446.26      2.64 o 
  18   2   2       12.84       13.92      0.54 o 
  19   2   2      253.07      246.24      1.88 o 
  20   2   2     1880.02     1785.98      8.09 o 
  21   2   2       76.68       77.16      1.20 o 
  22   2   2       83.89       83.42      1.33 o 
  23   2   2     1203.08     1134.23      6.61 o 
  24   2   2      949.77      955.24      6.51 o 
  25   2   2      566.37      555.75      4.41 o 
  26   2   2       84.14       79.39      1.62 o 
  27   2   2      222.20      231.05      2.76 o 
  28   2   2       91.63       87.75      1.96 o 
  29   2   2       60.92       53.30      1.77 o 
  30   2   2        5.21        3.03      1.00 o 
  31   2   2        6.08        3.99      1.22 o 
  32   2   2      116.32       98.69      3.21 o 
  33   2   2        7.35       14.17      1.90 o 
  34   2   2        0.96       -0.56      1.42 o 
  35   2   2       39.20       36.89      3.30 o 
  36   2   2      159.09      163.14      5.33 o 
  37   2   2        0.17        2.46      1.93 o 
  38   2   2        0.95        5.64      2.18 o 
  39   2   2        9.27        9.29      2.33 o 
  40   2   2        4.65        1.54      2.21 o 
  41   2   2        5.04        5.10      2.28 o 
  42   2   2      107.38      123.69      6.04 o 
  43   2   2        0.12        3.65      2.66 o 
  44   2   2       22.20       25.36      4.05 o 
  45   2   2       31.19       41.63      4.87 o 
  46   2   2       16.43       22.62      4.18 o 
  47   2   2      151.53      166.68      8.81 o 
  48   2   2       14.55       10.98      5.32 o 
  49   2   2       33.98       40.83      7.95 o 
  50   2   2      138.21      146.70      8.25 o 
  51   2   2       95.97      114.02      9.46 o 
   0   3   2     1394.14     1539.76      9.31 o 
   1   3   2        2.00        3.48      0.59 o 
   2   3   2       10.25       13.42      0.51 o 
   3   3   2     7425.77     7489.25     26.95 o 
   4   3   2      187.29      213.63      1.59 o 
   5   3   2    10308.71    10424.36     37.86 o 
   6   3   2       76.97       91.03      1.06 o 
   7   3   2     1770.87     1631.73      6.97 o 
   8   3   2       31.97       31.46      0.69 o 
   9   3   2      851.48      836.23      4.04 o 
  10   3   2       65.27       95.62      1.13 o 
  11   3   2      712.19      673.26      3.52 o 
  12   3   2        5.40        8.67      0.48 o 
  13   3   2     2632.13     2689.67     11.53 o 
  14   3   2      691.71      742.49      4.01 o 
  15   3   2     8172.05     8160.01     31.04 o 
  16   3   2      367.17      337.34      2.39 o 
  17   3   2     1088.34     1062.90      5.21 o 
  18   3   2      202.99      195.23      1.80 o 
  19   3   2       60.56       65.96      1.13 o 
  20   3   2      124.33      117.27      1.53 o 
  21   3   2      299.40      315.78      2.55 o 
  22   3   2       56.28       53.03      1.24 o 
  23   3   2      435.46      453.54      3.41 o 
  24   3   2      398.15      422.17      3.37 o 
  25   3   2     6962.87     6807.82     32.09 o 
  26   3   2     1587.08     1569.92     10.22 o 
  27   3   2      328.56      337.68      4.24 o 
  28   3   2      413.94      406.18      6.88 o 
  29   3   2        1.30        0.17      0.99 o 
  30   3   2       35.45       35.03      1.94 o 
  31   3   2      324.09      318.41      5.07 o 
  32   3   2        5.17        5.88      1.54 o 
  33   3   2      555.64      531.69      7.97 o 
  34   3   2      120.25      132.95      6.22 o 
  35   3   2      829.36      837.88     12.41 o 
  36   3   2      187.13      200.41      5.63 o 
  37   3   2      548.90      544.72     10.49 o 
  38   3   2       22.91       28.48      2.90 o 
  39   3   2       28.39       31.49      3.37 o 
  40   3   2      298.06      317.88      7.96 o 
  41   3   2      266.71      261.50      7.35 o 
  42   3   2        7.85        4.58      2.48 o 
  43   3   2      140.03      133.86      5.80 o 
  44   3   2       39.18       37.64      4.25 o 
  45   3   2      160.63      170.28      8.79 o 
  46   3   2        0.07        2.33      2.93 o 
  47   3   2        2.20        7.55      3.45 o 
  48   3   2       73.69       73.45      9.27 o 
  49   3   2        0.04        2.63      3.31 o 
   0   4   2     1357.36     1321.58      8.53 o 
   1   4   2      162.49      144.18      1.46 o 
   2   4   2     1833.48     1828.15      7.88 o 
   3   4   2      718.36      773.31      4.03 o 
   4   4   2      735.53      736.27      3.79 o 
   5   4   2      183.88      179.65      1.63 o 
   6   4   2     1114.65     1134.53      5.33 o 
   7   4   2     1340.31     1365.39      6.13 o 
   8   4   2     1080.15     1001.98      4.84 o 
   9   4   2       89.22      104.94      1.31 o 
  10   4   2      768.34      758.04      4.04 o 
  11   4   2      633.12      545.75      3.24 o 
  12   4   2     2887.86     2927.97     12.56 o 
  13   4   2      232.44      225.11      2.17 o 
  14   4   2      124.21      134.44      1.73 o 
  15   4   2      110.54      113.51      1.61 o 
  16   4   2      269.65      283.95      2.53 o 
  17   4   2     1144.57     1079.39      6.12 o 
  18   4   2     4200.84     4124.49     18.24 o 
  19   4   2     1519.38     1457.64      7.93 o 
  20   4   2      102.66      108.78      1.80 o 
  21   4   2      267.80      285.94      2.87 o 
  22   4   2      248.94      271.29      3.28 o 
  23   4   2        6.95       10.28      1.08 o 
  24   4   2      199.64      201.28      2.92 o 
  25   4   2      386.70      390.28      4.32 o 
  26   4   2      732.22      744.22      7.04 o 
  27   4   2      275.41      273.71      4.15 o 
  28   4   2      613.42      630.56      6.69 o 
  29   4   2      701.47      697.17      8.24 o 
  30   4   2      446.35      432.13      6.61 o 
  31   4   2     1285.05     1255.63     12.96 o 
  32   4   2        0.18        3.28      1.64 o 
  33   4   2      825.85      783.86      9.71 o 
  34   4   2        4.05        7.77      1.81 o 
  35   4   2       22.98       26.38      2.47 o 
  36   4   2       66.96       70.13      3.28 o 
  37   4   2      426.64      407.00      7.32 o 
  38   4   2      242.32      252.48      6.26 o 
  39   4   2      638.46      633.95     10.96 o 
  40   4   2        8.98       19.45      2.95 o 
  41   4   2     1219.86     1229.12     16.77 o 
  42   4   2       84.20       98.81      5.26 o 
  43   4   2      388.65      382.61      9.46 o 
  44   4   2        7.30        6.98      3.12 o 
  45   4   2       35.54       37.00      4.39 o 
  46   4   2       45.55       55.91      5.69 o 
  47   4   2      927.97      948.71     25.58 o 
   0   5   2      184.50      202.08      2.95 o 
   1   5   2      330.54      307.83      2.64 o 
   2   5   2        6.49        9.55      0.80 o 
   3   5   2     1488.20     1457.53      7.59 o 
   4   5   2      205.53      225.25      2.38 o 
   5   5   2     7626.57     7314.28     29.47 o 
   6   5   2       17.61       26.61      1.02 o 
   7   5   2     1027.67      996.58      5.66 o 
   8   5   2       27.99       36.08      1.12 o 
   9   5   2       98.30      109.64      1.69 o 
  10   5   2        0.21        4.84      0.75 o 
  11   5   2      737.64      663.11      4.67 o 
  12   5   2        5.90        8.57      0.84 o 
  13   5   2      921.40      914.37      6.16 o 
  14   5   2      140.69      148.24      2.29 o 
  15   5   2     1572.02     1518.40      9.24 o 
  16   5   2       27.79       22.64      1.15 o 
  17   5   2     1249.37     1236.09      8.34 o 
  18   5   2      269.45      270.32      3.42 o 
  19   5   2      105.85      111.97      2.31 o 
  20   5   2       30.83       32.11      1.60 o 
  21   5   2        9.86       10.74      1.24 o 
  22   5   2       65.11       65.89      2.14 o 
  23   5   2      767.82      764.76      7.21 o 
  24   5   2      220.12      216.60      3.65 o 
  25   5   2     1522.99     1544.93     13.17 o 
  26   5   2      371.41      359.09      6.06 o 
  27   5   2      495.66      483.88      6.37 o 
  28   5   2        0.02        1.83      1.57 o 
  29   5   2      178.31      170.63      4.80 o 
  30   5   2       95.66      100.46      3.93 o 
  31   5   2        2.71        1.11      1.90 o 
  32   5   2        0.94        4.55      2.07 o 
  33   5   2      452.29      465.33      8.55 o 
  34   5   2        2.65        7.05      2.84 o 
  35   5   2     1271.45     1229.67     15.44 o 
  36   5   2       80.33       84.13      4.27 o 
  37   5   2       88.76       86.93      5.15 o 
  38   5   2       49.92       58.62      3.93 o 
  39   5   2        2.42        3.97      2.63 o 
  40   5   2        4.03        9.54      3.04 o 
  41   5   2      174.67      181.87      7.67 o 
  42   5   2        2.15        3.32      3.25 o 
  43   5   2        0.74        2.03      3.22 o 
  44   5   2        0.48        0.54      3.73 o 
   0   6   2       60.38       57.91      2.32 o 
   1   6   2        1.06        3.05      0.89 o 
   2   6   2        4.73        3.26      0.93 o 
   3   6   2       76.08       77.29      1.82 o 
   4   6   2      113.19      109.95      2.15 o 
   5   6   2      533.84      511.82      4.48 o 
   6   6   2       62.19       60.94      1.72 o 
   7   6   2       39.54       41.76      1.52 o 
   8   6   2      478.89      445.84      4.35 o 
   9   6   2       12.08       12.65      1.18 o 
  10   6   2       32.92       31.46      1.56 o 
  11   6   2        4.42        5.25      1.06 o 
  12   6   2      181.41      169.85      2.83 o 
  13   6   2       17.69       15.62      1.37 o 
  14   6   2       72.55       74.43      2.39 o 
  15   6   2       70.95       67.27      2.01 o 
  16   6   2        0.50        0.86      1.08 o 
  17   6   2       66.03       62.25      2.20 o 
  18   6   2        0.44        0.73      1.15 o 
  19   6   2       22.60       18.51      1.60 o 
  20   6   2      121.18      123.26      3.02 o 
  21   6   2        0.27        0.97      1.27 o 
  22   6   2       47.31       41.42      2.24 o 
  23   6   2       21.64       19.11      1.92 o 
  24   6   2       28.91       22.26      2.58 o 
  25   6   2      146.94      157.72      5.00 o 
  26   6   2       64.80       69.65      3.39 o 
  27   6   2        0.31       -3.07      1.71 o 
  28   6   2        4.88        2.15      1.94 o 
  29   6   2        8.76        7.70      2.27 o 
  30   6   2       34.65       30.34      3.13 o 
  31   6   2        5.70        5.46      2.31 o 
  32   6   2       22.35       14.20      2.94 o 
  33   6   2       73.17       76.19      4.65 o 
  34   6   2        6.84        5.23      2.71 o 
  35   6   2      238.57      237.73      7.15 o 
  36   6   2       73.65       69.01      4.66 o 
  37   6   2       25.58       27.61      3.74 o 
  38   6   2      141.73      132.52      5.93 o 
  39   6   2        0.91       -0.29      3.02 o 
   0   7   2      319.90      341.05      7.20 o 
   1   7   2      284.44      295.80      3.87 o 
   2   7   2      210.17      216.21      3.41 o 
   3   7   2     1012.54      996.43      8.06 o 
   4   7   2       10.03       11.59      1.41 o 
   5   7   2      445.45      445.47      5.17 o 
   6   7   2       26.99       25.50      1.75 o 
   7   7   2      497.35      491.43      5.63 o 
   8   7   2      132.52      126.49      3.13 o 
   9   7   2      137.80      138.87      3.35 o 
  10   7   2       31.81       36.83      2.16 o 
  11   7   2       21.08       23.58      1.93 o 
  12   7   2       64.40       65.75      2.59 o 
  13   7   2      979.26      980.04      9.47 o 
  14   7   2       74.15       81.40      2.92 o 
  15   7   2      837.31      835.67      9.00 o 
  16   7   2       22.16       19.80      2.07 o 
  17   7   2      493.96      507.73      6.82 o 
  18   7   2       28.10       37.80      2.52 o 
  19   7   2       24.23       25.27      2.47 o 
  20   7   2       25.35       28.72      2.70 o 
  21   7   2       66.18       64.68      3.65 o 
  22   7   2        7.27       13.49      2.57 o 
  23   7   2      435.39      427.82      9.06 o 
  24   7   2       70.63       67.36      4.12 o 
  25   7   2      255.63      260.07      6.78 o 
  26   7   2       23.74       28.27      3.17 o 
  27   7   2      617.89      623.06     10.76 o 
  28   7   2       21.29       26.25      3.17 o 
  29   7   2       56.58       64.66      4.22 o 
  30   7   2      104.55       94.25      4.87 o 
  31   7   2      280.18      291.13      7.48 o 
  32   7   2      114.43      113.83      5.84 o 
  33   7   2      175.64      169.33      6.70 o 
  34   7   2       74.23       67.55      5.00 o 
   0   8   2      191.76      204.37      6.18 o 
   1   8   2       84.37       85.51      3.33 o 
   2   8   2        0.86        0.88      1.65 o 
   3   8   2      107.38      109.52      3.52 o 
   4   8   2      153.66      151.83      4.14 o 
   5   8   2       33.65       28.79      2.43 o 
   6   8   2       25.46       26.04      2.50 o 
   7   8   2        2.97        3.61      1.87 o 
   8   8   2       76.10       83.97      3.63 o 
   9   8   2      113.24      107.59      4.19 o 
  10   8   2      103.89      106.32      4.21 o 
  11   8   2      324.08      312.98      6.48 o 
  12   8   2       13.17       12.58      2.35 o 
  13   8   2      127.59      140.21      5.10 o 
  14   8   2        7.82       12.85      2.50 o 
  15   8   2      184.62      190.01      5.75 o 
  16   8   2       58.99       61.18      3.84 o 
  17   8   2        4.02        9.39      2.46 o 
  18   8   2       57.54       61.89      4.08 o 
  19   8   2      124.57      122.29      5.30 o 
  20   8   2       42.39       43.81      3.55 o 
  21   8   2       37.04       33.02      4.38 o 
  22   8   2       36.16       40.56      3.84 o 
  23   8   2      195.26      198.48      6.54 o 
  24   8   2        2.17        3.15      2.64 o 
  25   8   2       60.09       63.91      4.55 o 
   0   9   2        9.87       14.37      3.55 o 
   1   9   2       34.79       41.16      3.11 o 
   2   9   2       14.55       18.62      2.84 o 
   3   9   2      302.37      324.38      8.32 o 
   4   9   2        1.85        6.62      2.58 o 
   5   9   2      233.02      239.99      9.01 o 
   6   9   2        6.34       10.95      2.63 o 
   7   9   2      285.82      307.98      7.21 o 
   8   9   2       54.70       56.06      3.71 o 
   9   9   2       19.23       21.40      2.95 o 
  10   9   2       23.62       22.95      3.12 o 
   1   1   3     2731.28     2980.46     19.30 o 
   2   1   3    13585.75    13708.27     93.81 o 
   3   1   3     4779.35     4921.36     41.59 o 
   4   1   3    28044.79    28159.16    158.50 o 
   5   1   3      294.94      282.03      2.10 o 
   6   1   3    18904.48    18727.86     92.17 o 
   7   1   3      312.78      308.69      2.05 o 
   8   1   3     8390.66     8581.45     40.01 o 
   9   1   3     3475.00     3879.53     18.89 o 
  10   1   3       61.12       90.73      1.00 o 
  11   1   3     3334.36     3749.04     18.62 o 
  12   1   3    11195.19    12271.02     57.93 o 
  13   1   3      518.88      529.65      3.06 o 
  14   1   3     8237.29     8498.33     39.11 o 
  15   1   3       29.67       20.72      0.47 o 
  16   1   3     6960.53     6889.37     26.56 o 
  17   1   3       52.48       55.11      0.87 o 
  18   1   3     2172.66     1896.31      8.45 o 
  19   1   3      242.54      287.93      1.94 o 
  20   1   3       87.77      107.82      1.18 o 
  21   1   3       56.32       49.88      1.64 o 
  22   1   3     3461.26     3455.72     16.69 o 
  23   1   3      996.97     1031.45      6.23 o 
  24   1   3     5230.52     5155.22     25.06 o 
  25   1   3       10.64        8.96      1.45 o 
  26   1   3     1687.06     1599.47     10.19 o 
  27   1   3      278.62      270.59      3.38 o 
  28   1   3      455.64      436.70      4.51 o 
  29   1   3      157.36      141.21      2.97 o 
  30   1   3       14.10       13.37      1.03 o 
  31   1   3        0.52        6.80      0.86 o 
  32   1   3     1676.89     1623.34     15.85 o 
  33   1   3       37.88       68.06      6.09 o 
  34   1   3     2339.70     2295.37     20.35 o 
  35   1   3       23.53       51.51      4.35 o 
  36   1   3      460.11      443.51      8.62 o 
  37   1   3       81.43       78.82      3.70 o 
  38   1   3       33.33       31.76      2.84 o 
  39   1   3        2.48        4.11      1.95 o 
  40   1   3      129.39      124.65      5.40 o 
  41   1   3       81.99       80.11      6.55 o 
  42   1   3      444.62      432.42     11.64 o 
  43   1   3        8.54       15.90      3.96 o 
  44   1   3      544.53      517.42     13.21 o 
  45   1   3        0.35        4.39      2.92 o 
  46   1   3       88.36       92.28      6.44 o 
  47   1   3       98.28       94.77      6.67 o 
  48   1   3       46.19       41.64      5.14 o 
  49   1   3      139.85      138.54      7.89 o 
  50   1   3       39.15       37.66      5.07 o 
  51   1   3       19.93       18.96      4.18 o 
   1   2   3       20.33       53.01      1.02 o 
   2   2   3     1072.79     1250.98      6.31 o 
   3   2   3     1431.47     1551.55      7.61 o 
   4   2   3      758.42      837.61      4.59 o 
   5   2   3      193.70      290.28      2.07 o 
   6   2   3       28.84       23.98      0.61 o 
   7   2   3     1823.82     2108.96      9.75 o 
   8   2   3      496.85      504.88      2.93 o 
   9   2   3     5926.35     6355.71     26.83 o 
  10   2   3      965.47     1045.02      5.28 o 
  11   2   3      434.18      410.33      2.35 o 
  12   2   3      424.19      382.76      2.16 o 
  13   2   3     2062.37     2195.61      9.15 o 
  14   2   3        2.94        0.16      0.31 o 
  15   2   3       31.98       37.91      0.72 o 
  16   2   3       46.02       65.50      0.91 o 
  17   2   3      150.02      132.66      1.26 o 
  18   2   3     1188.67     1178.02      5.77 o 
  19   2   3     1846.78     1833.46      8.62 o 
  20   2   3     2631.98     2617.86     12.39 o 
  21   2   3     3660.15     3498.27     16.12 o 
  22   2   3      908.55      917.83      5.75 o 
  23   2   3      416.49      363.69      3.08 o 
  24   2   3      340.38      310.57      2.88 o 
  25   2   3      307.47      282.12      2.82 o 
  26   2   3       51.87       49.32      1.31 o 
  27   2   3      413.87      408.81      3.71 o 
  28   2   3     1721.95     1653.46     10.27 o 
  29   2   3       28.78       23.19      2.37 o 
  30   2   3     2347.30     2325.51     14.64 o 
  31   2   3      185.31      206.91      3.64 o 
  32   2   3     1211.75     1242.24     12.85 o 
  33   2   3        6.08       15.36      3.20 o 
  34   2   3      174.82      176.23      4.91 o 
  35   2   3      156.62      166.69      4.90 o 
  36   2   3      106.34      109.63      4.26 o 
  37   2   3       12.73       15.00      2.53 o 
  38   2   3      912.04      907.40     14.47 o 
  39   2   3       26.04       57.80      5.50 o 
  40   2   3     2210.72     2163.54     25.79 o 
  41   2   3        0.69       21.07      5.12 o 
  42   2   3      515.67      521.35     10.51 o 
  43   2   3      308.65      307.38      8.94 o 
  44   2   3       26.08       28.00      4.69 o 
  45   2   3       22.92       24.93      3.71 o 
  46   2   3        4.95        2.30      3.02 o 
  47   2   3       20.49       27.86      4.52 o 
  48   2   3      534.48      523.67     14.04 o 
  49   2   3       70.88       89.57      6.74 o 
  50   2   3      775.42      796.86     27.00 o 
   1   3   3       29.49       31.15      0.66 o 
   2   3   3     1986.63     1978.39      8.49 o 
   3   3   3       65.49       70.38      0.91 o 
   4   3   3     7385.03     7491.46     26.89 o 
   5   3   3       10.68        4.24      0.40 o 
   6   3   3     3082.29     3014.09     11.84 o 
   7   3   3      147.72      112.41      1.14 o 
   8   3   3     2418.22     2384.94      9.75 o 
   9   3   3       48.44       69.49      0.98 o 
  10   3   3        0.01        2.15      0.42 o 
  11   3   3       10.20       13.06      0.56 o 
  12   3   3     2019.01     1928.25      8.22 o 
  13   3   3        2.65        2.49      0.45 o 
  14   3   3     2187.19     2141.61      9.16 o 
  15   3   3        5.64       11.14      0.61 o 
  16   3   3     2782.11     2741.43     11.68 o 
  17   3   3      405.90      387.79      2.76 o 
  18   3   3     1458.53     1432.95      7.15 o 
  19   3   3        0.01        0.55      0.49 o 
  20   3   3       63.12       65.71      1.20 o 
  21   3   3       17.38       12.15      0.73 o 
  22   3   3      183.64      175.94      2.01 o 
  23   3   3      353.28      317.25      2.93 o 
  24   3   3     1713.84     1653.24      9.07 o 
  25   3   3       15.17       21.81      1.07 o 
  26   3   3     1570.78     1563.80      9.35 o 
  27   3   3       29.74       30.81      1.30 o 
  28   3   3      803.24      778.17      6.47 o 
  29   3   3       15.94       14.49      1.31 o 
  30   3   3      397.06      388.74      5.16 o 
  31   3   3      104.32      110.29      3.48 o 
  32   3   3      274.09      285.46      5.15 o 
  33   3   3       15.46       16.50      1.99 o 
  34   3   3      828.17      784.81     10.57 o 
  35   3   3       44.86       45.36      3.00 o 
  36   3   3      638.54      649.43      9.63 o 
  37   3   3        0.19        2.09      1.88 o 
  38   3   3      500.56      498.39     11.57 o 
  39   3   3       95.27       90.02      4.72 o 
  40   3   3        3.49        3.56      2.31 o 
  41   3   3        0.00        2.02      2.36 o 
  42   3   3       51.99       49.49      4.09 o 
  43   3   3        4.08        2.65      2.49 o 
  44   3   3      290.67      274.01      8.91 o 
  45   3   3       19.65       16.33      3.15 o 
  46   3   3      237.58      252.27      9.70 o 
  47   3   3      108.41      108.47      7.09 o 
  48   3   3       11.64       12.11      3.91 o 
  49   3   3       49.79       35.43      5.68 o 
   1   4   3       50.57       52.83      1.02 o 
   2   4   3        5.20       17.97      0.70 o 
   3   4   3      251.14      218.88      1.89 o 
   4   4   3       51.77       49.23      0.97 o 
   5   4   3      449.99      419.50      2.73 o 
   6   4   3      140.56      124.42      1.56 o 
   7   4   3        7.11        4.98      0.55 o 
   8   4   3       82.96       77.57      1.23 o 
   9   4   3      639.72      585.57      3.55 o 
  10   4   3      118.33      102.80      1.41 o 
  11   4   3      443.24      419.34      2.95 o 
  12   4   3      184.92      147.64      1.66 o 
  13   4   3      151.95      130.94      1.57 o 
  14   4   3       13.83       12.70      0.80 o 
  15   4   3      101.98       89.98      1.47 o 
  16   4   3       68.64       75.27      1.41 o 
  17   4   3      260.52      276.36      2.66 o 
  18   4   3       38.50       50.91      1.28 o 
  19   4   3        9.86       10.01      0.82 o 
  20   4   3       54.36       63.26      1.50 o 
  21   4   3        0.14        0.22      0.69 o 
  22   4   3        6.24        5.76      0.84 o 
  23   4   3       33.15       35.48      1.41 o 
  24   4   3      272.26      263.37      3.28 o 
  25   4   3       53.51       61.58      1.96 o 
  26   4   3       22.39       22.85      1.46 o 
  27   4   3       21.62       22.20      1.48 o 
  28   4   3       23.54       25.99      1.61 o 
  29   4   3      159.61      157.80      3.46 o 
  30   4   3        2.92        4.77      1.48 o 
  31   4   3      455.03      475.60      7.11 o 
  32   4   3      181.72      201.49      6.15 o 
  33   4   3       20.65       23.42      2.40 o 
  34   4   3       16.02       14.85      2.17 o 
  35   4   3        2.22        1.16      1.88 o 
  36   4   3        1.13        1.93      1.89 o 
  37   4   3       87.75       87.05      4.63 o 
  38   4   3       26.97       33.53      3.10 o 
  39   4   3        6.01        8.55      2.33 o 
  40   4   3        8.56        4.22      2.53 o 
  41   4   3        0.01       -2.39      2.29 o 
  42   4   3        4.40        3.27      2.62 o 
  43   4   3        1.62        1.08      2.52 o 
  44   4   3       46.00       44.04      4.28 o 
  45   4   3       19.52       25.18      3.71 o 
  46   4   3       21.26       18.05      3.83 o 
   1   5   3      715.73      693.28      4.39 o 
   2   5   3     1190.40     1165.67      6.28 o 
   3   5   3      425.10      411.85      3.19 o 
   4   5   3      694.05      684.59      4.31 o 
   5   5   3       13.24       15.97      0.90 o 
   6   5   3     1936.10     1922.91      9.37 o 
   7   5   3       95.52      101.85      1.65 o 
   8   5   3     1093.50     1068.36      6.26 o 
   9   5   3      171.46      186.71      2.20 o 
  10   5   3        3.12        9.26      0.83 o 
  11   5   3      162.91      143.64      1.99 o 
  12   5   3      494.36      507.33      3.80 o 
  13   5   3       74.52       77.70      1.60 o 
  14   5   3     1872.07     1806.89      9.47 o 
  15   5   3      109.26       88.16      1.81 o 
  16   5   3      857.55      854.27      6.10 o 
  17   5   3      106.10      102.67      2.03 o 
  18   5   3      741.69      694.30      5.73 o 
  19   5   3      188.16      176.23      2.76 o 
  20   5   3       88.49       87.05      2.21 o 
  21   5   3      127.35      141.37      2.85 o 
  22   5   3     1459.83     1460.87     10.85 o 
  23   5   3      301.38      295.66      4.67 o 
  24   5   3      737.04      708.55      7.00 o 
  25   5   3       91.55       88.55      2.62 o 
  26   5   3      399.63      381.60      5.86 o 
  27   5   3      287.51      299.90      4.83 o 
  28   5   3      300.82      303.51      4.88 o 
  29   5   3       58.46       64.62      2.79 o 
  30   5   3        8.21        9.75      2.04 o 
  31   5   3       42.06       44.48      3.45 o 
  32   5   3      163.71      174.54      5.04 o 
  33   5   3       36.30       33.75      3.62 o 
  34   5   3      548.42      538.18      8.84 o 
  35   5   3      119.18      123.10      4.64 o 
  36   5   3      151.80      155.45      5.09 o 
  37   5   3        0.12        0.91      2.19 o 
  38   5   3        3.63        4.03      2.33 o 
  39   5   3        0.04        2.40      2.54 o 
  40   5   3       56.22       57.43      4.86 o 
  41   5   3      236.31      227.93      9.36 o 
  42   5   3       76.96       73.88      5.63 o 
  43   5   3       10.97       13.95      4.26 o 
   1   6   3      180.16      173.41      2.37 o 
   2   6   3       82.89       78.72      1.84 o 
   3   6   3      143.77      141.95      2.29 o 
   4   6   3       19.53       18.97      1.19 o 
   5   6   3        8.42        7.36      1.01 o 
   6   6   3       99.17       89.94      2.04 o 
   7   6   3        7.04        9.06      1.08 o 
   8   6   3      137.84      132.67      2.50 o 
   9   6   3      351.74      348.91      4.36 o 
  10   6   3      572.67      564.16      5.27 o 
  11   6   3      369.61      371.53      4.18 o 
  12   6   3       46.22       45.28      1.77 o 
  13   6   3        1.41        0.78      0.98 o 
  14   6   3      186.84      165.48      2.94 o 
  15   6   3       15.04       15.76      1.40 o 
  16   6   3       35.74       34.06      1.75 o 
  17   6   3      169.92      158.67      3.03 o 
  18   6   3      368.27      363.85      4.51 o 
  19   6   3       66.08       66.68      2.52 o 
  20   6   3      311.47      298.73      4.71 o 
  21   6   3      309.62      307.08      4.82 o 
  22   6   3      558.17      530.57      7.22 o 
  23   6   3        9.89       12.34      1.83 o 
  24   6   3        1.59        1.24      1.64 o 
  25   6   3       12.10        9.30      2.12 o 
  26   6   3        0.65        2.13      1.76 o 
  27   6   3        7.47       10.21      1.99 o 
  28   6   3      171.48      176.14      6.09 o 
  29   6   3        6.90        8.91      2.18 o 
  30   6   3      837.14      814.27     12.20 o 
  31   6   3       23.81       32.85      3.19 o 
  32   6   3      238.69      236.94      6.49 o 
  33   6   3      109.35      104.98      4.80 o 
  34   6   3      103.69       95.74      4.70 o 
  35   6   3       76.22       68.24      4.65 o 
  36   6   3        0.19        4.48      2.77 o 
  37   6   3       46.49       45.98      4.67 o 
  38   6   3      387.36      381.48      9.85 o 
  39   6   3       82.30       93.68      5.76 o 
   1   7   3       32.13       43.44      1.97 o 
   2   7   3      850.36      850.35      7.36 o 
   3   7   3        2.23       13.19      1.45 o 
   4   7   3     1090.40     1109.39      8.74 o 
   5   7   3       28.86       34.40      1.93 o 
   6   7   3     1693.48     1697.09     12.34 o 
   7   7   3       56.32       63.94      2.43 o 
   8   7   3      551.43      545.43      6.15 o 
   9   7   3       35.04       46.41      2.21 o 
  10   7   3        6.39       14.23      1.64 o 
  11   7   3      259.96      276.17      4.38 o 
  12   7   3      297.98      317.66      4.84 o 
  13   7   3       30.36       38.80      2.48 o 
  14   7   3     1677.64     1700.35     13.81 o 
  15   7   3       11.24       21.09      2.07 o 
  16   7   3      940.27      971.49     10.32 o 
  17   7   3      224.17      234.60      5.21 o 
  18   7   3      239.15      242.76      5.34 o 
  19   7   3       71.76       72.92      3.46 o 
  20   7   3        2.39        6.83      2.38 o 
  21   7   3        7.90       14.21      2.28 o 
  22   7   3      600.58      599.99      9.58 o 
  23   7   3        4.02        8.83      2.30 o 
  24   7   3      468.87      457.60     13.87 o 
  25   7   3      131.75      121.31      5.14 o 
  26   7   3      554.46      569.50     10.22 o 
  27   7   3       89.82      101.67      4.88 o 
  28   7   3      136.10      134.71      5.41 o 
  29   7   3       14.66       18.57      2.98 o 
  30   7   3       91.95      105.99      5.08 o 
  31   7   3      110.21       95.97      5.38 o 
  32   7   3      111.59      113.61      5.79 o 
  33   7   3       24.51       24.78      4.24 o 
   1   8   3        0.00        1.19      1.71 o 
   2   8   3      108.95      112.45      4.04 o 
   3   8   3        4.26        5.29      1.81 o 
   4   8   3       12.78       10.11      2.04 o 
   5   8   3        0.50        2.04      1.76 o 
   6   8   3        5.13        5.76      1.87 o 
   7   8   3        3.47        2.23      1.80 o 
   8   8   3        3.57        4.38      1.93 o 
   9   8   3       66.26       67.67      3.41 o 
  10   8   3        0.38        0.43      1.82 o 
  11   8   3       25.16       25.29      2.93 o 
  12   8   3        4.82        8.91      2.38 o 
  13   8   3       28.37       26.00      3.72 o 
  14   8   3       42.58       40.54      3.35 o 
  15   8   3        0.68       -0.89      2.04 o 
  16   8   3        6.94        8.10      2.40 o 
  17   8   3       19.72       18.62      2.85 o 
  18   8   3        0.82        2.77      2.27 o 
  19   8   3        0.78        3.24      2.24 o 
  20   8   3       19.22       13.66      2.76 o 
  21   8   3       94.94       90.43      4.49 o 
  22   8   3       56.81       61.84      4.04 o 
  23   8   3       48.24       45.37      4.02 o 
  24   8   3        2.01        4.95      2.79 o 
  25   8   3        2.40        2.27      2.71 o 
   1   9   3        5.35       11.32      2.55 o 
   2   9   3      124.58      125.09      5.05 o 
   3   9   3        5.03       12.35      2.95 o 
   4   9   3      535.64      548.68      9.61 o 
   5   9   3        0.85        5.08      2.44 o 
   6   9   3      184.85      197.27      6.44 o 
   7   9   3        7.74       14.43      3.02 o 
   8   9   3      134.65      139.20      5.29 o 
   9   9   3        1.35        9.44      2.88 o 
   0   0   4    13358.50    13370.81    163.61 o 
   1   0   4     3592.12     3702.10     40.07 o 
   2   0   4    10311.08     9619.80    219.62 o 
   3   0   4      159.14      174.78      2.74 o 
   4   0   4     1273.56     1327.46     12.93 o 
   5   0   4       41.63       51.96      1.19 o 
   6   0   4     2400.50     2300.50     19.71 o 
   7   0   4      104.12      136.43      1.92 o 
   8   0   4     6059.62     6026.50     43.94 o 
   9   0   4     1828.51     2037.25     14.81 o 
  10   0   4    10572.96    10563.79     75.42 o 
  11   0   4       25.36       28.84      1.34 o 
  12   0   4     3552.34     3532.42     29.21 o 
  13   0   4      599.95      544.09      5.72 o 
  14   0   4     2369.83     2588.22     19.70 o 
  15   0   4        8.33        6.50      0.73 o 
  16   0   4     1270.14     1144.79      9.71 o 
  17   0   4      297.01      293.58      3.62 o 
  18   0   4     2272.31     2225.39     16.18 o 
  19   0   4     1636.15     1614.44     13.09 o 
  20   0   4     3721.57     3827.93     27.73 o 
  21   0   4     1226.53     1227.64     10.70 o 
  22   0   4     3280.77     3328.09     24.20 o 
  23   0   4      670.05      675.63      6.99 o 
  24   0   4      985.66      931.38      8.82 o 
  25   0   4     1996.06     1923.92     15.47 o 
  26   0   4        8.84       14.98      1.38 o 
  27   0   4      252.20      250.56      4.06 o 
  28   0   4     3437.27     3348.33     24.98 o 
  29   0   4     1659.92     1701.97     14.04 o 
  30   0   4     1256.89     1260.97     11.60 o 
  31   0   4     1040.91     1018.32     12.55 o 
  32   0   4     1013.43     1035.14     11.35 o 
  33   0   4       47.73       61.56      3.03 o 
  34   0   4      431.90      409.91      8.04 o 
  35   0   4        2.52        6.16      1.93 o 
  36   0   4        7.28        9.90      2.35 o 
  37   0   4      139.97      147.73      5.98 o 
  38   0   4      608.43      621.58     11.59 o 
  39   0   4      268.53      265.30      9.32 o 
  40   0   4     1618.35     1624.00     29.33 o 
  41   0   4      620.70      638.58     20.30 o 
  42   0   4        1.63       18.91      6.01 o 
  43   0   4      349.69      366.39     15.24 o 
  44   0   4      163.52      162.75     12.66 o 
  45   0   4        2.93        3.05      3.94 o 
  46   0   4       42.79       35.83      6.69 o 
  47   0   4        6.81        3.10      4.35 o 
  48   0   4        0.44       10.01      4.86 o 
  49   0   4      494.81      496.45     19.46 o 
  50   0   4      417.12      444.66     18.56 o 
  51   0   4     1194.38     1250.06     34.08 o 
   0   1   4     2363.53     2625.05     20.18 o 
   1   1   4     1954.04     1973.10     11.69 o 
   2   1   4       11.84       12.13      0.77 o 
   3   1   4       14.39        6.55      0.73 o 
   4   1   4     2239.50     2414.97     14.68 o 
   5   1   4      473.18      384.89      3.05 o 
   6   1   4      323.00      359.58      2.91 o 
   7   1   4    20392.05    21505.08    104.75 o 
   8   1   4      205.35      264.57      2.01 o 
   9   1   4     1017.99     1043.40      5.66 o 
  10   1   4      385.24      427.52      2.77 o 
  11   1   4      191.70      177.13      1.53 o 
  12   1   4      328.62      338.02      2.24 o 
  13   1   4     3872.61     4066.62     17.49 o 
  14   1   4      209.26      222.18      1.68 o 
  15   1   4     2254.60     2328.61     10.75 o 
  16   1   4     2155.41     2292.78     10.34 o 
  17   1   4     4551.65     4498.26     19.28 o 
  18   1   4        2.70        1.76      0.42 o 
  19   1   4     2892.87     2940.03     14.41 o 
  20   1   4        0.32        2.59      0.55 o 
  21   1   4     1978.97     1903.55     10.42 o 
  22   1   4      346.29      317.03      2.98 o 
  23   1   4     7958.75     7660.78     36.05 o 
  24   1   4      385.73      420.84      3.82 o 
  25   1   4       19.75       32.33      1.26 o 
  26   1   4      123.31      143.92      2.29 o 
  27   1   4      626.14      621.05      5.22 o 
  28   1   4      792.34      759.61      5.87 o 
  29   1   4       39.41       38.22      1.40 o 
  30   1   4       82.55       75.71      1.97 o 
  31   1   4      105.06      109.33      2.30 o 
  32   1   4      180.57      175.79      3.63 o 
  33   1   4      301.17      334.82      4.52 o 
  34   1   4      907.15      879.87      8.47 o 
  35   1   4      248.44      260.14      4.67 o 
  36   1   4      483.26      482.06      6.57 o 
  37   1   4       27.95       22.04      2.30 o 
  38   1   4       62.10       52.19      3.32 o 
  39   1   4       26.81       31.21      3.23 o 
  40   1   4      245.18      256.98      6.43 o 
  41   1   4       14.08       15.91      2.51 o 
  42   1   4      186.88      178.04      6.17 o 
  43   1   4       85.32       77.73      5.16 o 
  44   1   4      419.87      441.61     13.05 o 
  45   1   4        0.36       13.37      3.52 o 
  46   1   4      776.79      787.99     17.33 o 
  47   1   4      479.37      511.24     14.18 o 
  48   1   4        0.36       11.24      3.56 o 
  49   1   4      156.68      180.99      8.73 o 
  50   1   4        1.47        4.06      3.29 o 
  51   1   4      205.87      236.23     14.76 o 
   0   2   4      323.55      339.11      6.23 o 
   1   2   4     1880.67     2014.01      9.63 o 
   2   2   4      160.59      153.52      1.44 o 
   3   2   4     2378.70     2648.82     12.47 o 
   4   2   4      342.94      389.87      2.66 o 
   5   2   4     2965.03     3199.32     15.80 o 
   6   2   4        1.93        1.08      0.32 o 
   7   2   4      652.52      739.87      3.79 o 
   8   2   4      748.93      789.11      4.13 o 
   9   2   4      460.27      535.77      3.14 o 
  10   2   4      824.64      930.86      4.81 o 
  11   2   4      209.93      226.62      1.77 o 
  12   2   4      108.37      142.76      1.36 o 
  13   2   4      590.87      622.74      3.44 o 
  14   2   4        0.34        2.77      0.41 o 
  15   2   4        0.53        0.77      0.38 o 
  16   2   4        2.66        7.20      0.52 o 
  17   2   4      572.51      581.03      3.59 o 
  18   2   4       21.20       22.47      0.79 o 
  19   2   4       78.53       88.74      1.37 o 
  20   2   4      993.08      932.73      5.84 o 
  21   2   4      100.99      107.94      1.72 o 
  22   2   4        9.08       16.25      0.91 o 
  23   2   4       69.54       66.51      1.50 o 
  24   2   4       85.53       94.88      1.77 o 
  25   2   4      427.33      372.57      3.51 o 
  26   2   4      220.36      220.87      2.75 o 
  27   2   4      799.42      730.31      5.84 o 
  28   2   4       31.44       41.14      1.61 o 
  29   2   4       35.08       32.91      1.49 o 
  30   2   4       55.36       55.42      2.01 o 
  31   2   4      196.47      182.42      3.09 o 
  32   2   4        0.05       -0.37      0.92 o 
  33   2   4        2.45        2.34      1.27 o 
  34   2   4        4.06        3.71      1.68 o 
  35   2   4       28.56       28.34      2.97 o 
  36   2   4      134.25      134.82      4.70 o 
  37   2   4       85.92       85.90      4.01 o 
  38   2   4       34.88       31.59      2.94 o 
  39   2   4       41.13       46.33      3.75 o 
  40   2   4       15.13       15.40      3.34 o 
  41   2   4        1.68        2.48      2.24 o 
  42   2   4       25.56       29.72      3.99 o 
  43   2   4      668.19      667.61     11.34 o 
  44   2   4       29.48       36.89      4.53 o 
  45   2   4      104.89      114.71      6.85 o 
  46   2   4        1.68        0.51      2.68 o 
  47   2   4       13.06        9.53      3.28 o 
  48   2   4        9.95        8.86      5.40 o 
  49   2   4       12.65       11.63      3.86 o 
  50   2   4        2.82        5.94      3.52 o 
   0   3   4        7.92       13.75      1.20 o 
   1   3   4      281.32      277.28      1.96 o 
   2   3   4       69.17       68.00      0.93 o 
   3   3   4     1663.36     1517.62      6.58 o 
   4   3   4      471.13      457.10      2.64 o 
   5   3   4     5697.04     5577.27     21.18 o 
   6   3   4       40.59       43.11      0.83 o 
   7   3   4      118.27       88.01      1.13 o 
   8   3   4        3.30        3.48      0.44 o 
   9   3   4     1281.14     1286.20      6.23 o 
  10   3   4       85.09       86.99      1.29 o 
  11   3   4      580.65      534.12      3.19 o 
  12   3   4      146.30      145.01      1.49 o 
  13   3   4     1500.49     1486.34      7.00 o 
  14   3   4      396.43      371.36      2.70 o 
  15   3   4     2169.20     2112.37      9.78 o 
  16   3   4      543.21      548.38      3.57 o 
  17   3   4     1347.05     1337.56      6.85 o 
  18   3   4       22.82       26.44      0.92 o 
  19   3   4       73.26       64.11      1.30 o 
  20   3   4       84.61       71.19      1.40 o 
  21   3   4       48.60       45.66      1.24 o 
  22   3   4        1.48        2.09      0.67 o 
  23   3   4      812.37      847.03      5.89 o 
  24   3   4      830.59      847.19      6.09 o 
  25   3   4     1285.93     1250.65      8.31 o 
  26   3   4      193.98      192.95      2.75 o 
  27   3   4       34.63       44.13      1.56 o 
  28   3   4      507.24      497.61      4.75 o 
  29   3   4      141.35      133.35      2.53 o 
  30   3   4      175.25      177.67      3.21 o 
  31   3   4        9.03       10.81      1.40 o 
  32   3   4       17.16       21.31      1.93 o 
  33   3   4      926.43      859.14     13.86 o 
  34   3   4      692.18      713.62     10.10 o 
  35   3   4      397.94      397.54     11.37 o 
  36   3   4      292.65      304.93      7.53 o 
  37   3   4        8.40        7.74      2.37 o 
  38   3   4       68.58       64.66      4.18 o 
  39   3   4      122.73      128.91      5.49 o 
  40   3   4       21.66       27.13      3.73 o 
  41   3   4       26.54       26.98      3.83 o 
  42   3   4      295.94      287.22      8.75 o 
  43   3   4       35.95       32.45      4.07 o 
  44   3   4      262.24      286.38      9.00 o 
  45   3   4     1025.20     1044.48     18.50 o 
  46   3   4      438.94      467.80     11.76 o 
  47   3   4       82.05       78.69      6.44 o 
  48   3   4       14.51       17.00      4.19 o 
   0   4   4     6640.39     6464.92     35.50 o 
   1   4   4     1410.81     1398.80      6.48 o 
   2   4   4     8311.93     7909.22     29.44 o 
   3   4   4      639.56      645.15      3.69 o 
   4   4   4       64.05       70.64      1.21 o 
   5   4   4      699.46      709.42      4.10 o 
   6   4   4     1344.75     1301.82      6.56 o 
   7   4   4       20.00       21.25      0.84 o 
   8   4   4     4216.88     3856.07     16.14 o 
   9   4   4       83.44       70.61      1.32 o 
  10   4   4     5221.90     4952.29     20.60 o 
  11   4   4      186.74      185.65      2.01 o 
  12   4   4     3439.25     3397.08     14.76 o 
  13   4   4       17.95       11.08      0.76 o 
  14   4   4      827.73      885.76      5.13 o 
  15   4   4      284.33      298.46      2.62 o 
  16   4   4     2280.46     2147.47     10.45 o 
  17   4   4        2.14        4.12      0.73 o 
  18   4   4     3089.08     2986.65     14.36 o 
  19   4   4      491.64      491.42      4.07 o 
  20   4   4     1857.39     1877.93     10.71 o 
  21   4   4      828.16      796.01      6.86 o 
  22   4   4     1295.20     1318.86      8.60 o 
  23   4   4      314.78      310.53      3.60 o 
  24   4   4      353.12      363.64      3.96 o 
  25   4   4      345.69      361.49      4.11 o 
  26   4   4      184.82      210.30      3.28 o 
  27   4   4     1456.61     1464.51     11.10 o 
  28   4   4     3469.08     3431.75     21.62 o 
  29   4   4     1019.11     1022.13      8.77 o 
  30   4   4      946.73      963.85      8.77 o 
  31   4   4       85.58       90.36      3.11 o 
  32   4   4      532.30      552.61      7.96 o 
  33   4   4       21.33       22.39      2.61 o 
  34   4   4       44.19       41.05      3.30 o 
  35   4   4       46.55       53.91      6.12 o 
  36   4   4      106.66      117.68      5.34 o 
  37   4   4      182.74      186.13      6.38 o 
  38   4   4      752.51      739.61     15.66 o 
  39   4   4      527.15      533.21     11.98 o 
  40   4   4      533.38      529.13     12.08 o 
  41   4   4      242.07      224.67      8.99 o 
  42   4   4       10.71       11.99      3.62 o 
  43   4   4       50.13       52.60      5.01 o 
  44   4   4       23.66       24.26      4.16 o 
  45   4   4      167.12      170.18      7.69 o 
  46   4   4      276.95      284.85      9.46 o 
   0   5   4      183.02      167.21      3.17 o 
   1   5   4        0.06        2.34      0.64 o 
   2   5   4      299.59      284.58      2.55 o 
   3   5   4      967.53      986.14      5.57 o 
   4   5   4       26.29       28.35      1.06 o 
   5   5   4     1203.77     1213.25      6.65 o 
   6   5   4       20.88       21.55      1.01 o 
   7   5   4      391.61      387.17      3.37 o 
   8   5   4      453.56      420.34      3.56 o 
   9   5   4      806.47      773.44      5.20 o 
  10   5   4        2.82        9.15      0.90 o 
  11   5   4        8.78       11.46      0.92 o 
  12   5   4      165.68      156.41      2.18 o 
  13   5   4      666.92      685.48      5.01 o 
  14   5   4       93.96      112.53      2.01 o 
  15   5   4     3789.68     3683.64     18.07 o 
  16   5   4      169.22      183.41      3.37 o 
  17   5   4      463.16      437.85      4.16 o 
  18   5   4       15.15       12.51      1.23 o 
  19   5   4       18.93       20.13      1.31 o 
  20   5   4       83.64       92.50      2.12 o 
  21   5   4      223.61      236.97      3.24 o 
  22   5   4       19.73       17.03      1.41 o 
  23   5   4       92.91       94.77      2.50 o 
  24   5   4      178.22      177.29      3.47 o 
  25   5   4     1884.63     1841.65     13.61 o 
  26   5   4      361.11      375.10      5.05 o 
  27   5   4       25.30       19.77      1.79 o 
  28   5   4      140.77      138.28      3.55 o 
  29   5   4        8.72        8.44      1.65 o 
  30   5   4        0.51        0.42      1.59 o 
  31   5   4       69.57       71.32      3.46 o 
  32   5   4       32.54       31.33      3.32 o 
  33   5   4      111.99      114.79      4.62 o 
  34   5   4      234.60      225.04      5.74 o 
  35   5   4       55.02       51.92      3.71 o 
  36   5   4      309.95      295.48      7.06 o 
  37   5   4       28.10       39.41      3.75 o 
  38   5   4      421.24      421.23      9.26 o 
  39   5   4       72.18       72.81      4.64 o 
  40   5   4        0.69        2.46      2.62 o 
  41   5   4       26.28       23.81      3.65 o 
  42   5   4       19.38       21.05      4.08 o 
  43   5   4       56.56       60.24      5.59 o 
   0   6   4      110.52      104.75      3.04 o 
   1   6   4       30.01       34.13      1.37 o 
   2   6   4        3.39        2.69      0.87 o 
   3   6   4        0.09       -0.83      0.79 o 
   4   6   4        7.75        5.31      0.96 o 
   5   6   4       78.58       72.69      1.81 o 
   6   6   4       47.67       45.19      1.60 o 
   7   6   4       11.04        7.53      1.07 o 
   8   6   4       13.52       15.75      1.24 o 
   9   6   4        9.02        7.31      1.08 o 
  10   6   4      115.78      111.51      2.27 o 
  11   6   4       35.55       33.68      1.50 o 
  12   6   4        0.09       -1.47      0.95 o 
  13   6   4        3.58        3.85      1.07 o 
  14   6   4        0.02       -1.01      0.99 o 
  15   6   4       59.37       63.22      2.06 o 
  16   6   4      209.06      209.40      3.27 o 
  17   6   4       76.34       72.28      2.74 o 
  18   6   4       72.52       73.06      2.47 o 
  19   6   4        6.65        5.38      1.45 o 
  20   6   4       12.42       12.52      1.70 o 
  21   6   4        8.41        7.08      1.70 o 
  22   6   4        4.67        5.08      1.66 o 
  23   6   4        0.12        0.22      1.54 o 
  24   6   4       36.69       37.56      2.42 o 
  25   6   4      226.03      228.99      4.64 o 
  26   6   4       73.75       80.63      3.55 o 
  27   6   4      172.96      172.36      4.58 o 
  28   6   4      190.70      187.47      5.77 o 
  29   6   4        0.61        4.80      2.29 o 
  30   6   4        1.85        2.00      2.24 o 
  31   6   4       17.21       14.23      2.78 o 
  32   6   4       90.57       86.53      5.26 o 
  33   6   4        1.42        5.14      2.46 o 
  34   6   4        9.27        5.90      2.48 o 
  35   6   4       75.41       68.71      4.24 o 
  36   6   4       22.18       18.49      3.08 o 
  37   6   4       10.40        8.16      2.95 o 
  38   6   4       16.84       14.58      3.26 o 
   0   7   4       35.74       41.96      3.00 o 
   1   7   4       30.45       31.97      1.85 o 
   2   7   4       13.28       19.95      1.65 o 
   3   7   4      537.83      536.39      5.98 o 
   4   7   4      282.16      288.66      4.29 o 
   5   7   4      146.85      156.08      3.31 o 
   6   7   4        2.03        3.61      1.33 o 
   7   7   4      802.21      784.76      7.23 o 
   8   7   4       62.27       68.93      2.39 o 
   9   7   4        0.72        2.68      1.36 o 
  10   7   4       46.94       48.93      2.28 o 
  11   7   4      485.97      486.49      6.09 o 
  12   7   4       19.23       21.27      1.94 o 
  13   7   4      347.04      345.48      6.14 o 
  14   7   4        2.31        4.40      1.59 o 
  15   7   4        0.19        5.17      1.81 o 
  16   7   4      343.79      340.43      5.97 o 
  17   7   4      145.22      147.85      4.42 o 
  18   7   4       28.29       29.31      2.63 o 
  19   7   4      181.93      174.09      5.80 o 
  20   7   4        4.26        6.92      2.12 o 
  21   7   4      203.89      196.87      5.61 o 
  22   7   4      112.86      112.47      4.60 o 
  23   7   4      489.30      495.35      9.57 o 
  24   7   4       39.73       41.95      3.35 o 
  25   7   4        0.15       -2.04      1.97 o 
  26   7   4       22.48       21.00      3.08 o 
  27   7   4       16.15       17.47      3.00 o 
  28   7   4       68.35       62.56      4.23 o 
  29   7   4       46.52       53.44      4.41 o 
  30   7   4        0.32       -1.31      2.62 o 
  31   7   4        0.88        1.44      2.65 o 
  32   7   4       63.60       61.58      4.77 o 
   0   8   4      252.55      265.01      8.41 o 
   1   8   4       28.48       31.43      2.80 o 
   2   8   4      576.63      563.14      8.67 o 
   3   8   4       15.71       20.47      2.49 o 
   4   8   4       25.62       31.78      2.84 o 
   5   8   4      196.76      201.77      4.97 o 
   6   8   4       33.38       40.46      2.87 o 
   7   8   4       21.96       25.78      2.49 o 
   8   8   4      421.38      428.32      6.88 o 
   9   8   4       34.34       32.01      2.74 o 
  10   8   4      557.83      591.69      8.63 o 
  11   8   4        8.18        9.90      2.24 o 
  12   8   4       41.00       45.80      3.27 o 
  13   8   4       53.91       51.40      3.72 o 
  14   8   4      131.43      131.07      5.02 o 
  15   8   4      103.68       99.14      4.52 o 
  16   8   4       73.63       84.07      4.32 o 
  17   8   4       18.87       15.39      2.62 o 
  18   8   4       21.81       24.22      3.00 o 
  19   8   4       54.12       57.13      3.83 o 
  20   8   4      533.62      550.87      9.63 o 
  21   8   4      304.56      299.91      7.15 o 
  22   8   4       88.03       93.56      4.72 o 
  23   8   4       61.65       58.67      4.07 o 
  24   8   4       60.68       54.99      4.30 o 
   0   9   4       21.26       22.98      4.53 o 
   1   9   4        3.30       10.71      2.77 o 
   2   9   4       10.54       13.27      2.85 o 
   3   9   4      180.11      207.91      6.35 o 
   4   9   4        0.48        5.69      2.47 o 
   5   9   4       61.42       66.57      4.13 o 
   1   1   5       45.42       45.96      0.88 o 
   2   1   5        3.87        4.30      0.41 o 
   3   1   5      248.10      255.09      2.30 o 
   4   1   5      560.65      560.65      3.97 o 
   5   1   5      814.69      857.35      5.75 o 
   6   1   5     1955.94     2338.30     12.89 o 
   7   1   5      161.85      200.23      1.93 o 
   8   1   5        5.39        1.64      0.48 o 
   9   1   5      316.38      358.28      2.32 o 
  10   1   5       55.14       61.41      0.77 o 
  11   1   5       16.39       19.99      0.50 o 
  12   1   5      404.08      462.26      2.82 o 
  13   1   5      921.54      942.27      4.72 o 
  14   1   5       48.85       48.77      0.77 o 
  15   1   5      753.31      780.27      4.22 o 
  16   1   5       67.64       73.73      1.22 o 
  17   1   5      423.77      450.55      3.22 o 
  18   1   5       91.84       77.72      1.31 o 
  19   1   5        4.77        6.11      0.66 o 
  20   1   5       65.45       67.21      1.42 o 
  21   1   5       80.23       76.62      1.63 o 
  22   1   5      768.45      726.66      5.48 o 
  23   1   5     1111.36     1105.48      7.44 o 
  24   1   5      114.69      107.83      1.97 o 
  25   1   5      968.84      955.39      7.25 o 
  26   1   5      660.85      635.92      5.39 o 
  27   1   5      678.73      672.62      5.71 o 
  28   1   5       23.84       21.67      1.25 o 
  29   1   5       79.88       81.47      2.06 o 
  30   1   5       98.85       94.44      2.21 o 
  31   1   5       23.11       23.94      1.41 o 
  32   1   5        6.72       10.15      1.15 o 
  33   1   5      418.49      412.27      4.60 o 
  34   1   5       99.75      110.25      2.44 o 
  35   1   5     2136.21     2103.03     15.61 o 
  36   1   5      164.82      187.78      3.95 o 
  37   1   5      208.89      215.84      4.50 o 
  38   1   5      163.49      163.97      4.05 o 
  39   1   5      131.32      130.90      4.52 o 
  40   1   5        0.19       -0.85      1.81 o 
  41   1   5      139.73      132.11      5.07 o 
  42   1   5       19.03       23.52      3.79 o 
  43   1   5      359.17      345.68      7.87 o 
  44   1   5        0.37        7.36      2.84 o 
  45   1   5      757.16      750.90     18.57 o 
  46   1   5        6.64       18.10      4.96 o 
  47   1   5      301.20      325.78     14.51 o 
  48   1   5       22.14       26.44      4.41 o 
  49   1   5       23.69       25.85      4.53 o 
  50   1   5       36.77       39.74      5.62 o 
   1   2   5    18969.05    19071.22     77.29 o 
   2   2   5      610.08      724.92      3.91 o 
   3   2   5    12384.41    12477.13     50.32 o 
   4   2   5      503.10      553.86      3.25 o 
   5   2   5      876.97      970.46      8.02 o 
   6   2   5     1964.02     2115.50      9.37 o 
   7   2   5    10914.79    11120.30     42.66 o 
   8   2   5       97.34      105.34      1.18 o 
   9   2   5    16282.24    16443.20     63.42 o 
  10   2   5        6.68       -0.55      0.47 o 
  11   2   5     7047.97     6739.15     28.56 o 
  12   2   5       23.18       25.44      0.70 o 
  13   2   5     3110.80     3030.12     13.93 o 
  14   2   5       90.16      136.22      1.46 o 
  15   2   5        0.23        1.61      0.55 o 
  16   2   5      335.55      395.33      3.09 o 
  17   2   5     4945.87     4906.65     22.50 o 
  18   2   5      138.40      129.54      1.90 o 
  19   2   5     4613.00     4564.47     22.52 o 
  20   2   5       12.30       11.45      0.84 o 
  21   2   5     4675.39     4357.55     22.15 o 
  22   2   5      190.56      185.94      2.37 o 
  23   2   5     1784.08     1735.22     10.22 o 
  24   2   5        1.80        3.57      0.78 o 
  25   2   5      537.44      492.20      4.62 o 
  26   2   5      181.59      171.15      3.11 o 
  27   2   5     2097.24     1959.62     12.83 o 
  28   2   5       24.93       33.76      1.66 o 
  29   2   5     3881.44     3732.67     23.51 o 
  30   2   5        5.19       10.59      1.37 o 
  31   2   5     2377.47     2301.43     15.97 o 
  32   2   5      195.01      205.37      3.41 o 
  33   2   5     1304.21     1292.30     10.13 o 
  34   2   5       10.48       16.09      1.47 o 
  35   2   5       37.03       45.07      2.31 o 
  36   2   5        3.37        4.88      1.97 o 
  37   2   5      697.22      672.03     11.87 o 
  38   2   5        4.08       14.63      2.50 o 
  39   2   5     2825.10     2739.47     28.50 o 
  40   2   5       59.37       66.52      4.47 o 
  41   2   5      234.79      224.25      6.39 o 
  42   2   5       81.24       88.75      4.58 o 
  43   2   5       35.12       30.81      3.75 o 
  44   2   5        1.20        2.92      2.30 o 
  45   2   5       31.51       33.62      3.51 o 
  46   2   5      144.98      137.40      6.62 o 
  47   2   5      409.88      394.46     10.76 o 
  48   2   5       53.47       56.89      5.22 o 
  49   2   5      119.21      114.96      9.18 o 
   1   3   5        0.23        8.66      0.50 o 
   2   3   5      553.29      516.47      3.06 o 
   3   3   5        0.01        3.81      0.46 o 
   4   3   5     2024.61     2064.75      8.51 o 
   5   3   5      289.32      277.22      2.19 o 
   6   3   5      379.54      405.11      2.57 o 
   7   3   5       42.13       41.58      0.92 o 
   8   3   5        0.69        0.67      0.39 o 
   9   3   5      214.98      235.23      1.99 o 
  10   3   5       59.70       72.73      1.14 o 
  11   3   5        2.28       11.23      0.63 o 
  12   3   5      689.07      564.93      3.63 o 
  13   3   5      168.86      146.41      1.66 o 
  14   3   5       47.16       58.41      1.13 o 
  15   3   5      386.08      320.63      2.57 o 
  16   3   5      129.71      126.67      1.60 o 
  17   3   5      395.10      380.76      2.95 o 
  18   3   5       16.82        2.79      0.63 o 
  19   3   5      180.60      224.88      2.45 o 
  20   3   5       36.28       44.34      1.30 o 
  21   3   5       28.26       23.21      1.18 o 
  22   3   5        7.66        8.88      0.99 o 
  23   3   5      414.86      375.94      3.83 o 
  24   3   5      158.59      170.99      2.58 o 
  25   3   5      928.29      895.08      7.08 o 
  26   3   5      176.80      177.33      2.86 o 
  27   3   5     1153.92     1070.72      8.12 o 
  28   3   5       31.68       34.69      1.62 o 
  29   3   5      128.19      150.89      2.77 o 
  30   3   5       14.03        9.96      1.24 o 
  31   3   5        2.18        3.31      1.18 o 
  32   3   5      146.68      159.00      3.40 o 
  33   3   5      563.48      571.56      7.17 o 
  34   3   5      241.33      255.34      5.92 o 
  35   3   5     1335.96     1298.47     16.39 o 
  36   3   5        8.81        7.91      2.50 o 
  37   3   5      415.99      399.04      9.74 o 
  38   3   5       10.02       10.97      2.67 o 
  39   3   5      143.67      135.85      5.72 o 
  40   3   5      273.88      267.53      7.54 o 
  41   3   5       80.28       73.35      5.93 o 
  42   3   5       71.44       62.72      5.02 o 
  43   3   5      239.33      235.89      8.19 o 
  44   3   5        7.81        8.95      3.19 o 
  45   3   5      421.91      389.22      9.70 o 
  46   3   5        2.86        6.73      2.96 o 
  47   3   5      261.36      237.49      8.56 o 
  48   3   5      119.92      117.69      6.74 o 
   1   4   5      211.04      180.28      1.75 o 
   2   4   5      229.63      208.22      1.94 o 
   3   4   5       18.02       20.87      0.82 o 
   4   4   5        4.03        5.96      0.61 o 
   5   4   5      183.78      187.39      1.89 o 
   6   4   5      138.16      113.80      1.55 o 
   7   4   5       17.28        9.54      0.70 o 
   8   4   5      136.38      111.94      1.58 o 
   9   4   5       29.95       23.84      0.91 o 
  10   4   5       22.42       21.52      0.90 o 
  11   4   5        0.08        0.47      0.53 o 
  12   4   5      145.90      146.03      1.87 o 
  13   4   5      127.92      112.89      1.68 o 
  14   4   5      570.41      471.84      3.47 o 
  15   4   5       11.11        3.97      0.72 o 
  16   4   5      101.36       68.22      1.49 o 
  17   4   5      185.38      196.38      2.47 o 
  18   4   5       11.21       14.66      1.04 o 
  19   4   5       43.62       36.67      1.41 o 
  20   4   5       20.24       21.38      1.25 o 
  21   4   5       54.57       54.59      1.69 o 
  22   4   5        5.71        7.12      0.99 o 
  23   4   5       93.56      110.00      2.31 o 
  24   4   5       65.66       73.13      2.01 o 
  25   4   5       86.72       84.34      2.15 o 
  26   4   5       77.34       74.14      2.06 o 
  27   4   5      151.90      154.38      2.78 o 
  28   4   5        0.07       -0.64      1.06 o 
  29   4   5       54.26       44.98      2.01 o 
  30   4   5        2.42        5.09      1.32 o 
  31   4   5      276.26      274.60      4.54 o 
  32   4   5        2.37        1.10      1.42 o 
  33   4   5       30.03       28.25      2.90 o 
  34   4   5       97.93       95.17      4.54 o 
  35   4   5       50.60       42.07      4.07 o 
  36   4   5       24.65       16.62      3.40 o 
  37   4   5        3.18        4.36      2.81 o 
  38   4   5        0.23        0.91      2.70 o 
  39   4   5        3.25       -0.68      2.64 o 
  40   4   5       69.96       66.26      6.70 o 
  41   4   5       38.81       34.51      4.36 o 
  42   4   5       45.92       48.26      5.45 o 
  43   4   5        1.15        5.65      3.57 o 
  44   4   5        8.81       12.16      3.99 o 
  45   4   5       12.47       19.28      4.74 o 
   1   5   5      243.52      241.17      2.57 o 
   2   5   5      337.01      328.54      2.96 o 
   3   5   5       83.15       89.09      1.63 o 
   4   5   5       99.40      103.95      1.79 o 
   5   5   5      356.83      338.14      3.20 o 
   6   5   5       47.64       41.26      1.31 o 
   7   5   5        8.11        6.78      0.84 o 
   8   5   5       26.48       26.08      1.16 o 
   9   5   5      218.48      210.86      2.54 o 
  10   5   5       29.13       28.44      1.19 o 
  11   5   5      129.05      131.68      2.15 o 
  12   5   5        8.68        9.24      0.94 o 
  13   5   5      415.93      418.96      3.79 o 
  14   5   5      759.89      719.02      6.60 o 
  15   5   5      683.65      647.05      4.95 o 
  16   5   5       30.19       40.99      1.53 o 
  17   5   5       21.52       20.89      1.28 o 
  18   5   5       85.17       90.11      2.17 o 
  19   5   5      192.43      172.22      2.88 o 
  20   5   5        2.01        1.20      0.98 o 
  21   5   5        1.42        3.28      1.06 o 
  22   5   5       83.04       87.82      2.28 o 
  23   5   5      678.12      686.41      6.14 o 
  24   5   5        1.65        2.10      1.19 o 
  25   5   5       87.57       88.80      2.61 o 
  26   5   5      279.81      284.50      4.59 o 
  27   5   5       20.48       18.15      1.87 o 
  28   5   5        0.59        1.51      1.47 o 
  29   5   5       10.66        9.00      1.81 o 
  30   5   5      380.41      380.96      6.40 o 
  31   5   5       10.03        9.18      2.05 o 
  32   5   5       30.63       20.17      2.55 o 
  33   5   5       37.39       38.29      3.34 o 
  34   5   5        0.29        1.92      2.17 o 
  35   5   5      701.22      678.01     11.81 o 
  36   5   5       14.50       15.07      2.99 o 
  37   5   5       84.53       87.97      4.89 o 
  38   5   5        4.50        0.00      2.92 o 
  39   5   5       45.12       36.85      4.10 o 
  40   5   5       35.99       30.05      4.28 o 
  41   5   5       20.54       17.55      3.51 o 
  42   5   5      118.29      127.10      6.37 o 
   1   6   5     2771.41     2715.60     13.84 o 
   2   6   5      280.91      286.99      3.20 o 
   3   6   5     1667.73     1636.28      9.36 o 
   4   6   5       13.15       27.25      1.43 o 
   5   6   5        4.67       11.61      1.12 o 
   6   6   5        7.57       20.02      1.32 o 
   7   6   5     1015.01     1011.15      7.00 o 
   8   6   5       79.01       94.55      2.10 o 
   9   6   5     3712.98     3640.15     18.35 o 
  10   6   5        7.39       13.72      1.25 o 
  11   6   5     1526.47     1527.91      9.42 o 
  12   6   5        5.17        9.58      1.17 o 
  13   6   5     1732.51     1700.31     10.21 o 
  14   6   5        4.44       23.47      1.53 o 
  15   6   5        3.97       13.33      1.35 o 
  16   6   5       70.75       79.87      2.36 o 
  17   6   5     1118.03     1134.58      9.20 o 
  18   6   5       96.67      104.09      2.80 o 
  19   6   5     1724.78     1739.31     12.82 o 
  20   6   5      110.02      108.37      2.95 o 
  21   6   5     2108.77     2091.83     15.81 o 
  22   6   5        0.05       12.12      1.86 o 
  23   6   5      229.26      241.93      4.82 o 
  24   6   5       60.83       69.28      3.04 o 
  25   6   5       24.09       22.84      2.41 o 
  26   6   5        0.69       14.28      2.31 o 
  27   6   5      936.85      955.01     12.49 o 
  28   6   5      106.88      123.42      4.67 o 
  29   6   5     1190.69     1182.00     14.74 o 
  30   6   5       44.42       50.07      3.79 o 
  31   6   5      373.35      365.74      8.05 o 
  32   6   5       14.55       15.16      2.77 o 
  33   6   5      147.87      143.11      5.54 o 
  34   6   5       56.04       48.73      3.91 o 
  35   6   5       30.47       38.84      3.93 o 
  36   6   5        0.95        6.61      2.88 o 
  37   6   5      214.35      219.72      7.84 o 
   1   7   5      158.66      157.09      3.34 o 
   2   7   5       21.14       23.16      1.84 o 
   3   7   5        0.03        1.66      1.25 o 
   4   7   5       33.26       33.94      2.05 o 
   5   7   5       99.30      102.90      2.85 o 
   6   7   5      123.61      117.55      2.92 o 
   7   7   5      173.74      163.72      3.31 o 
   8   7   5       36.23       31.59      1.92 o 
   9   7   5      157.39      153.18      3.35 o 
  10   7   5       10.57       18.75      1.89 o 
  11   7   5       59.79       62.69      2.68 o 
  12   7   5        0.05        2.37      1.54 o 
  13   7   5       36.80       37.00      2.44 o 
  14   7   5       69.41       75.04      4.16 o 
  15   7   5      287.23      289.34      5.32 o 
  16   7   5        7.05        9.60      2.00 o 
  17   7   5       57.16       56.96      3.32 o 
  18   7   5       14.05       15.08      2.33 o 
  19   7   5        2.13        1.84      2.05 o 
  20   7   5      136.49      130.76      4.85 o 
  21   7   5        0.59        1.83      2.08 o 
  22   7   5        6.12        8.36      2.41 o 
  23   7   5       69.97       73.39      4.00 o 
  24   7   5       11.55       10.36      2.39 o 
  25   7   5       19.32       16.27      2.70 o 
  26   7   5        3.42        3.88      2.32 o 
  27   7   5      134.53      136.25      5.51 o 
  28   7   5      173.02      167.68      6.56 o 
  29   7   5      153.05      152.82      6.40 o 
  30   7   5        4.34        5.33      2.85 o 
  31   7   5       28.22       26.48      3.95 o 
   1   8   5       23.06       16.11      2.87 o 
   2   8   5        0.01       -1.35      1.94 o 
   3   8   5       23.55       22.28      2.77 o 
   4   8   5        1.14        2.90      1.98 o 
   5   8   5       30.30       30.85      2.87 o 
   6   8   5       78.10       80.51      3.86 o 
   7   8   5        0.49        3.68      1.99 o 
   8   8   5       20.10       17.77      2.50 o 
   9   8   5        0.00        0.92      1.98 o 
  10   8   5      104.89       99.97      4.02 o 
  11   8   5       19.03       18.65      2.48 o 
  12   8   5        9.87        9.16      2.18 o 
  13   8   5        1.63        0.53      2.00 o 
  14   8   5        5.60        5.21      2.17 o 
  15   8   5        0.15       -1.01      2.12 o 
  16   8   5       15.97       14.56      2.71 o 
  17   8   5       55.11       60.90      3.97 o 
  18   8   5        5.20        3.33      2.32 o 
  19   8   5        0.75        1.58      2.31 o 
  20   8   5        1.51       -0.82      2.27 o 
  21   8   5       27.80       29.09      3.29 o 
  22   8   5       19.17       20.11      3.08 o 
   0   0   6    14406.78    14432.15    136.67 o 
   1   0   6       49.29       58.79      1.92 o 
   2   0   6    12024.93    11577.66     86.75 o 
   3   0   6     1247.14     1381.43     10.35 o 
   4   0   6     2155.60     2283.91     16.04 o 
   5   0   6      674.76      673.65      5.85 o 
   6   0   6      245.35      309.22      3.35 o 
   7   0   6     1824.75     2026.44     13.83 o 
   8   0   6    15345.24    15238.81    102.21 o 
   9   0   6      423.62      470.70      4.54 o 
  10   0   6    23575.79    23976.06    139.72 o 
  11   0   6       52.61       80.16      2.02 o 
  12   0   6     6777.32     6677.97     35.98 o 
  13   0   6      224.01      221.71      1.95 o 
  14   0   6     4572.61     4411.37     29.40 o 
  15   0   6      600.47      582.40      5.36 o 
  16   0   6     3870.55     3975.98     25.82 o 
  17   0   6      348.20      328.77      4.12 o 
  18   0   6     3611.45     3388.11     24.60 o 
  19   0   6     3672.32     3545.91     25.71 o 
  20   0   6    26429.38    25389.29    157.07 o 
  21   0   6       81.35       92.71      4.02 o 
  22   0   6     1445.92     1428.21     11.84 o 
  23   0   6      751.19      670.78      7.35 o 
  24   0   6      271.53      255.43      4.21 o 
  25   0   6      506.10      503.84      6.52 o 
  26   0   6     1298.67     1288.27     12.28 o 
  27   0   6        1.69        6.51      1.25 o 
  28   0   6     3171.68     3042.09     24.31 o 
  29   0   6      618.17      634.40      8.00 o 
  30   0   6     2761.21     2655.70     21.95 o 
  31   0   6      879.29      845.82      9.58 o 
  32   0   6      479.28      482.61      6.85 o 
  33   0   6       54.45       52.06      2.64 o 
  34   0   6       22.95       27.14      2.15 o 
  35   0   6       26.84       29.19      2.26 o 
  36   0   6      492.73      501.74      7.32 o 
  37   0   6       17.05       25.27      2.83 o 
  38   0   6      407.39      376.76      8.24 o 
  39   0   6      261.95      254.39      6.85 o 
  40   0   6      549.90      523.95     11.25 o 
  41   0   6      531.08      533.23     11.50 o 
  42   0   6      263.75      262.97      8.03 o 
  43   0   6      262.01      238.17     10.25 o 
  44   0   6       21.35       23.75      4.71 o 
  45   0   6       29.57       43.23     10.76 o 
  46   0   6       46.51       35.46      6.77 o 
  47   0   6      121.17      134.14     10.75 o 
  48   0   6      360.31      350.48     17.58 o 
  49   0   6      523.42      574.53     23.65 o 
  50   0   6      743.69      801.09     25.95 o 
   0   1   6      198.23      208.62      2.74 o 
   1   1   6       54.89       71.34      1.08 o 
   2   1   6      255.81      295.70      2.50 o 
   3   1   6      254.48      211.18      2.05 o 
   4   1   6      101.89       92.09      1.29 o 
   5   1   6     1951.75     1873.21     10.20 o 
   6   1   6      260.65      303.08      2.45 o 
   7   1   6     1770.22     1788.99      8.83 o 
   8   1   6      505.54      547.15      3.56 o 
   9   1   6     1153.99     1293.66      6.95 o 
  10   1   6      235.54      269.44      2.08 o 
  11   1   6      217.87      197.83      1.58 o 
  12   1   6     1044.14     1137.51      5.54 o 
  13   1   6     1270.21     1353.45      6.59 o 
  14   1   6       18.38       18.20      0.58 o 
  15   1   6      677.76      627.65      3.74 o 
  16   1   6     1572.14     1540.04      8.31 o 
  17   1   6     2089.40     2029.94     11.29 o 
  18   1   6      128.18      117.91      1.80 o 
  19   1   6      242.02      246.37      2.75 o 
  20   1   6     1454.60     1414.58      8.91 o 
  21   1   6      140.33      118.43      2.05 o 
  22   1   6     1113.04     1083.96      7.63 o 
  23   1   6     1511.45     1514.67      9.61 o 
  24   1   6     1727.73     1684.99     10.50 o 
  25   1   6     1449.56     1368.34      9.34 o 
  26   1   6      184.53      186.29      2.72 o 
  27   1   6       70.18       67.31      1.88 o 
  28   1   6      220.62      211.58      3.06 o 
  29   1   6        1.93        1.39      0.89 o 
  30   1   6        9.79       10.17      1.14 o 
  31   1   6        0.10        0.28      0.93 o 
  32   1   6      404.88      381.82      5.01 o 
  33   1   6      288.38      283.76      3.79 o 
  34   1   6      341.67      343.58      4.25 o 
  35   1   6       89.32       99.28      2.48 o 
  36   1   6      584.18      566.99      6.71 o 
  37   1   6       28.52       32.16      2.19 o 
  38   1   6       98.21       91.36      3.19 o 
  39   1   6        4.41        5.92      1.73 o 
  40   1   6       59.15       66.09      4.23 o 
  41   1   6        0.02        4.62      2.02 o 
  42   1   6      137.33      125.74      5.13 o 
  43   1   6        0.04        4.17      2.24 o 
  44   1   6      264.50      263.52      7.65 o 
  45   1   6       33.37       37.76      3.95 o 
  46   1   6      267.44      270.82     13.14 o 
  47   1   6       22.25       23.67      3.93 o 
  48   1   6      197.31      203.51      9.58 o 
  49   1   6       22.33       19.42      4.26 o 
   0   2   6      858.03      938.67      6.93 o 
   1   2   6        4.39       10.94      0.57 o 
   2   2   6     2845.61     2840.37     11.49 o 
   3   2   6      540.02      597.87      3.32 o 
   4   2   6       26.76       13.02      0.58 o 
   5   2   6       78.02       78.93      0.98 o 
   6   2   6      457.51      520.55      3.01 o 
   7   2   6      526.53      573.58      3.24 o 
   8   2   6      737.24      807.18      4.35 o 
   9   2   6       29.00       39.36      0.86 o 
  10   2   6        2.27        2.26      0.55 o 
  11   2   6        0.03        0.01      0.35 o 
  12   2   6       14.98       25.20      0.91 o 
  13   2   6       81.66       86.56      1.31 o 
  14   2   6       90.49       87.16      1.36 o 
  15   2   6        0.13        1.38      0.51 o 
  16   2   6       70.63       75.28      1.45 o 
  17   2   6        5.30        3.08      0.63 o 
  18   2   6      213.39      221.88      2.70 o 
  19   2   6      386.44      373.09      3.40 o 
  20   2   6       69.70       53.61      1.39 o 
  21   2   6      127.18      150.29      2.21 o 
  22   2   6        2.84        7.11      0.82 o 
  23   2   6      128.32      108.66      2.08 o 
  24   2   6       10.05        8.35      0.99 o 
  25   2   6       27.69       23.64      1.40 o 
  26   2   6      497.91      479.65      5.12 o 
  27   2   6       27.14       24.37      1.51 o 
  28   2   6        0.02       -0.01      0.94 o 
  29   2   6       80.67       80.63      2.32 o 
  30   2   6       25.43       20.96      1.57 o 
  31   2   6        3.21        2.10      1.13 o 
  32   2   6      266.02      263.47      4.13 o 
  33   2   6      122.90      112.60      2.92 o 
  34   2   6      221.15      205.68      3.51 o 
  35   2   6        0.40        1.32      1.17 o 
  36   2   6       87.76       78.54      2.83 o 
  37   2   6        2.76        2.96      1.51 o 
  38   2   6      300.55      294.31      6.54 o 
  39   2   6       38.83       46.26      3.30 o 
  40   2   6      108.33      103.02      4.41 o 
  41   2   6        0.22       -0.38      1.94 o 
  42   2   6        0.12        2.68      2.04 o 
  43   2   6       33.15       37.90      4.86 o 
  44   2   6       37.05       35.29      3.56 o 
  45   2   6      142.76      156.17      6.11 o 
  46   2   6      120.36      121.39      6.08 o 
  47   2   6       42.54       36.99      4.56 o 
  48   2   6       71.23       68.61      6.27 o 
   0   3   6     5955.57     5915.94     31.03 o 
   1   3   6     2567.29     2463.72     10.11 o 
   2   3   6     1042.18     1013.99      5.09 o 
   3   3   6     2522.18     2389.34     10.52 o 
   4   3   6       15.45       15.05      0.67 o 
   5   3   6      102.10       70.36      1.12 o 
   6   3   6       19.77       20.01      0.73 o 
   7   3   6      540.57      537.91      3.66 o 
   8   3   6      127.34      112.26      1.52 o 
   9   3   6      442.70      434.06      3.05 o 
  10   3   6       30.62       27.57      0.89 o 
  11   3   6        3.58        1.41      0.57 o 
  12   3   6      161.52      146.02      1.76 o 
  13   3   6     2060.73     1838.21      9.13 o 
  14   3   6       37.16       26.05      0.92 o 
  15   3   6     1025.29      984.91      5.71 o 
  16   3   6      390.18      396.97      3.23 o 
  17   3   6       35.56       65.15      1.45 o 
  18   3   6      308.65      261.68      2.73 o 
  19   3   6       63.26       86.55      1.91 o 
  20   3   6       26.98       27.65      1.32 o 
  21   3   6       96.10       94.34      2.07 o 
  22   3   6      215.58      207.76      3.04 o 
  23   3   6      155.34      154.70      2.75 o 
  24   3   6      490.40      462.98      6.25 o 
  25   3   6      178.53      199.20      3.19 o 
  26   3   6     1309.72     1256.11      9.19 o 
  27   3   6      613.99      615.62      5.79 o 
  28   3   6       82.59       85.75      2.37 o 
  29   3   6      142.85      149.07      2.96 o 
  30   3   6      546.21      524.04      5.80 o 
  31   3   6      388.43      386.92      5.61 o 
  32   3   6        2.36        5.71      1.32 o 
  33   3   6      206.19      215.06      4.08 o 
  34   3   6      973.73      952.69      9.29 o 
  35   3   6       13.63       14.22      1.95 o 
  36   3   6      176.66      169.87      5.54 o 
  37   3   6       27.51       31.19      3.45 o 
  38   3   6      182.25      182.87      6.42 o 
  39   3   6      152.41      165.87      6.32 o 
  40   3   6      344.23      359.80      8.92 o 
  41   3   6        1.13        3.47      2.57 o 
  42   3   6       68.23       75.23      4.88 o 
  43   3   6      615.73      628.66     11.44 o 
  44   3   6        9.93       10.51      3.09 o 
  45   3   6        2.28        6.50      2.91 o 
  46   3   6      230.98      217.91      8.31 o 
  47   3   6       32.59       34.44      5.02 o 
   0   4   6      384.94      394.65      4.03 o 
   1   4   6        0.89        0.99      0.60 o 
   2   4   6     5411.80     5217.02     21.21 o 
   3   4   6      153.45      148.14      1.82 o 
   4   4   6      750.38      721.96      4.42 o 
   5   4   6      100.37       90.17      1.50 o 
   6   4   6      194.85      190.51      2.09 o 
   7   4   6       72.92       89.68      1.52 o 
   8   4   6     2753.58     2688.10     12.22 o 
   9   4   6      303.17      281.88      2.64 o 
  10   4   6     4072.46     4009.66     17.97 o 
  11   4   6       75.83       75.91      1.62 o 
  12   4   6     2740.15     2735.27     13.72 o 
  13   4   6       46.51       66.28      1.52 o 
  14   4   6     1148.22     1012.17      6.19 o 
  15   4   6        4.24       14.16      0.99 o 
  16   4   6      260.37      293.56      3.15 o 
  17   4   6        0.17        6.34      0.90 o 
  18   4   6     2931.11     2762.29     14.71 o 
  19   4   6      150.30      159.32      2.54 o 
  20   4   6     2648.24     2536.09     14.46 o 
  21   4   6      398.68      379.99      4.17 o 
  22   4   6     2174.18     2097.02     12.91 o 
  23   4   6      235.50      239.44      3.35 o 
  24   4   6       33.97       31.11      1.58 o 
  25   4   6        6.28       12.30      1.25 o 
  26   4   6      302.12      314.38      3.92 o 
  27   4   6       62.31       68.55      2.05 o 
  28   4   6      972.11      956.81      7.61 o 
  29   4   6      512.21      511.70      5.23 o 
  30   4   6      171.48      157.37      3.14 o 
  31   4   6      368.70      365.85      5.01 o 
  32   4   6     1806.22     1778.28     15.51 o 
  33   4   6        2.79        7.26      1.99 o 
  34   4   6        3.75        5.83      2.00 o 
  35   4   6       30.14       29.06      3.55 o 
  36   4   6        6.05        2.44      2.48 o 
  37   4   6        0.38        3.03      2.84 o 
  38   4   6      277.37      294.03      9.05 o 
  39   4   6      329.54      318.36     10.37 o 
  40   4   6      153.29      146.51      7.01 o 
  41   4   6      295.96      289.94      9.53 o 
  42   4   6      336.16      324.05      9.82 o 
  43   4   6       24.90       30.38      4.41 o 
  44   4   6      394.80      398.47     11.10 o 
   0   5   6      195.62      199.85      3.40 o 
   1   5   6      404.87      399.53      3.52 o 
   2   5   6       10.36        8.95      0.88 o 
   3   5   6      379.58      373.48      3.44 o 
   4   5   6       10.63       12.58      0.94 o 
   5   5   6      195.33      183.57      2.34 o 
   6   5   6       68.64       69.50      1.62 o 
   7   5   6      257.83      241.67      2.74 o 
   8   5   6        0.45        1.30      0.75 o 
   9   5   6      191.69      185.36      2.52 o 
  10   5   6        1.63        2.05      0.84 o 
  11   5   6        0.25        3.08      0.88 o 
  12   5   6      103.51      107.69      2.11 o 
  13   5   6      444.76      441.76      4.06 o 
  14   5   6       69.45       75.70      1.82 o 
  15   5   6      557.21      530.15      4.65 o 
  16   5   6      288.78      265.67      3.30 o 
  17   5   6      286.08      269.84      3.52 o 
  18   5   6     1023.41      971.41      7.40 o 
  19   5   6        9.68       13.67      1.33 o 
  20   5   6       91.69       89.90      2.34 o 
  21   5   6       50.36       48.21      1.92 o 
  22   5   6       17.72       19.01      1.48 o 
  23   5   6      129.74      139.96      2.94 o 
  24   5   6      567.02      561.19      5.80 o 
  25   5   6       79.32       80.10      2.59 o 
  26   5   6      530.43      523.43      6.14 o 
  27   5   6      268.19      263.97      4.51 o 
  28   5   6      502.12      483.46      6.67 o 
  29   5   6       31.75       37.26      2.44 o 
  30   5   6      173.45      177.88      4.24 o 
  31   5   6      151.31      145.43      4.76 o 
  32   5   6        6.80        2.64      2.09 o 
  33   5   6       48.82       48.89      3.84 o 
  34   5   6      354.70      353.99      8.98 o 
  35   5   6        7.42        5.86      3.07 o 
  36   5   6      163.72      171.12      6.71 o 
  37   5   6        1.08        4.05      2.96 o 
  38   5   6       88.26       82.02      5.38 o 
  39   5   6       49.42       48.57      4.62 o 
  40   5   6       11.79       10.01      3.29 o 
  41   5   6        0.02        1.26      2.89 o 
   0   6   6       15.90       14.14      1.67 o 
   1   6   6        3.02        1.98      0.93 o 
   2   6   6       38.53       38.00      1.54 o 
   3   6   6        2.39        1.98      0.96 o 
   4   6   6       62.89       67.22      1.86 o 
   5   6   6       19.19       12.88      1.16 o 
   6   6   6       21.15       23.15      1.31 o 
   7   6   6      145.59      143.47      2.45 o 
   8   6   6        1.03        0.80      0.96 o 
   9   6   6        3.13        1.76      1.00 o 
  10   6   6        0.01        0.91      0.99 o 
  11   6   6      234.69      236.51      3.18 o 
  12   6   6      720.47      719.04      5.81 o 
  13   6   6        1.18        2.44      1.07 o 
  14   6   6       11.36        9.43      1.31 o 
  15   6   6      137.07      133.69      2.87 o 
  16   6   6        4.32        5.91      1.31 o 
  17   6   6        9.97       12.59      1.51 o 
  18   6   6      524.13      531.15      5.88 o 
  19   6   6      205.60      200.09      4.19 o 
  20   6   6       94.66       98.77      2.93 o 
  21   6   6       34.24       32.30      2.05 o 
  22   6   6      191.36      188.37      3.86 o 
  23   6   6      166.37      175.89      4.22 o 
  24   6   6       12.21       10.16      2.87 o 
  25   6   6       38.86       34.79      2.78 o 
  26   6   6       63.32       64.04      3.57 o 
  27   6   6       14.88       15.50      2.43 o 
  28   6   6      123.78      118.05      4.46 o 
  29   6   6       70.70       64.04      3.63 o 
  30   6   6       25.85       29.06      3.24 o 
  31   6   6       34.55       34.02      3.22 o 
  32   6   6        4.36        7.54      2.41 o 
  33   6   6       28.82       33.97      4.32 o 
  34   6   6        0.03       -2.25      2.31 o 
  35   6   6       82.94       78.97      5.40 o 
  36   6   6        4.40        8.03      3.18 o 
   0   7   6        3.47        4.44      2.02 o 
   1   7   6       75.60       82.08      2.78 o 
   2   7   6       25.48       24.97      1.89 o 
   3   7   6      194.74      195.63      3.64 o 
   4   7   6        5.33        6.79      1.46 o 
   5   7   6      332.58      317.79      4.69 o 
   6   7   6        3.54        5.38      1.46 o 
   7   7   6      169.84      170.55      3.85 o 
   8   7   6        0.57        3.44      1.48 o 
   9   7   6        6.53       10.92      1.67 o 
  10   7   6      128.83      133.76      3.44 o 
  11   7   6      121.55      120.50      3.52 o 
  12   7   6      164.26      167.91      4.17 o 
  13   7   6      290.67      283.94      5.45 o 
  14   7   6        3.32        4.48      1.80 o 
  15   7   6       20.47       19.29      2.35 o 
  16   7   6       41.94       42.39      2.89 o 
  17   7   6       35.62       36.72      2.82 o 
  18   7   6        1.70        1.93      1.87 o 
  19   7   6       25.76       21.64      2.62 o 
  20   7   6      192.50      186.53      5.19 o 
  21   7   6        2.64        4.94      2.25 o 
  22   7   6       68.28       75.57      4.08 o 
  23   7   6      178.83      182.91      5.65 o 
  24   7   6      339.95      342.35      7.36 o 
  25   7   6       80.07       85.26      4.71 o 
  26   7   6       27.92       22.47      3.20 o 
  27   7   6        0.07        2.46      2.51 o 
  28   7   6       33.90       28.52      3.46 o 
  29   7   6       19.34       18.67      3.47 o 
  30   7   6        7.42        8.16      3.26 o 
   0   8   6     1558.24     1593.35     26.00 o 
   1   8   6        0.74       13.41      2.53 o 
   2   8   6      448.80      462.95      8.83 o 
   3   8   6        5.14       14.21      2.59 o 
   4   8   6      102.17      109.39      4.70 o 
   5   8   6        4.93       13.96      3.78 o 
   6   8   6      120.06      143.29      5.06 o 
   7   8   6        6.74       16.26      2.66 o 
   8   8   6      424.69      466.65      8.55 o 
   9   8   6        1.09       12.59      2.50 o 
  10   8   6     1650.44     1672.85     17.49 o 
  11   8   6       35.88       44.28      3.22 o 
  12   8   6      319.57      342.78      7.89 o 
  13   8   6       31.16       45.23      3.02 o 
  14   8   6       50.66       57.18      3.41 o 
  15   8   6      107.24      118.60      4.39 o 
  16   8   6      197.48      217.40      6.46 o 
  17   8   6        5.94       11.59      2.50 o 
  18   8   6      533.42      545.22      9.13 o 
  19   8   6      135.59      154.15      5.30 o 
  20   8   6      789.86      821.41     12.95 o 
  21   8   6       42.30       47.93      3.90 o 
   1   1   7       13.52       22.82      0.70 o 
   2   1   7     2927.32     2976.68     13.25 o 
   3   1   7       53.02       54.55      1.17 o 
   4   1   7     5432.41     5441.64     21.59 o 
   5   1   7      452.46      488.43      3.10 o 
   6   1   7     3102.27     3059.89     13.70 o 
   7   1   7       69.40       74.23      1.15 o 
   8   1   7      995.36      931.75      5.10 o 
   9   1   7      107.86      130.38      1.43 o 
  10   1   7      225.57      217.41      1.92 o 
  11   1   7       23.24       22.90      0.65 o 
  12   1   7      584.97      565.59      3.15 o 
  13   1   7       15.44       18.93      0.77 o 
  14   1   7     3141.70     2957.03     14.06 o 
  15   1   7       27.37       20.53      0.88 o 
  16   1   7      983.28     1013.97      6.17 o 
  17   1   7      799.91      803.65      5.55 o 
  18   1   7      969.30      955.17      6.54 o 
  19   1   7      244.33      243.03      2.84 o 
  20   1   7       19.07       20.15      1.08 o 
  21   1   7      294.88      278.07      3.13 o 
  22   1   7       32.15       30.58      1.27 o 
  23   1   7       15.31       13.00      1.10 o 
  24   1   7      938.75      896.38      6.95 o 
  25   1   7       36.23       32.60      1.44 o 
  26   1   7     1960.60     1883.62     11.77 o 
  27   1   7      293.73      289.72      3.83 o 
  28   1   7      840.65      798.97      6.73 o 
  29   1   7      178.64      168.24      2.90 o 
  30   1   7      140.77      140.43      2.71 o 
  31   1   7      329.27      321.78      4.08 o 
  32   1   7      436.19      426.59      4.69 o 
  33   1   7       30.39       30.71      1.67 o 
  34   1   7      398.82      390.75      4.68 o 
  35   1   7       90.26       94.36      2.62 o 
  36   1   7     1101.86     1095.85      8.84 o 
  37   1   7        0.42        5.17      1.24 o 
  38   1   7      132.24      131.35      3.63 o 
  39   1   7      371.51      359.00      7.32 o 
  40   1   7        5.04        5.84      1.73 o 
  41   1   7       80.62       76.28      3.72 o 
  42   1   7      249.65      237.77      5.52 o 
  43   1   7      163.49      160.65      5.89 o 
  44   1   7      181.02      186.29      6.30 o 
  45   1   7       57.20       58.55      4.19 o 
  46   1   7       24.48       27.75      3.62 o 
  47   1   7       64.99       74.51      5.63 o 
  48   1   7       43.71       37.06      4.68 o 
   1   2   7     3818.04     3621.71     15.01 o 
   2   2   7      187.68      182.97      1.80 o 
   3   2   7      472.74      449.51      2.93 o 
   4   2   7      104.67      117.54      1.37 o 
   5   2   7      597.61      610.93      3.51 o 
   6   2   7       61.78       64.54      0.93 o 
   7   2   7        4.73       14.31      0.58 o 
   8   2   7      316.36      330.60      2.47 o 
   9   2   7     2212.69     2054.91      9.63 o 
  10   2   7      699.79      677.31      3.99 o 
  11   2   7     3650.83     3595.44     15.55 o 
  12   2   7      223.73      238.53      2.28 o 
  13   2   7      384.00      383.31      3.11 o 
  14   2   7      246.25      216.90      2.28 o 
  15   2   7        7.91        2.80      0.64 o 
  16   2   7      283.70      221.82      2.47 o 
  17   2   7      893.45      856.95      5.89 o 
  18   2   7      572.39      596.26      4.66 o 
  19   2   7      483.58      493.40      4.28 o 
  20   2   7     1006.09      979.93      7.51 o 
  21   2   7     1730.21     1770.34     11.46 o 
  22   2   7      407.54      400.43      4.41 o 
  23   2   7      338.70      325.91      4.12 o 
  24   2   7      208.88      203.42      3.28 o 
  25   2   7        0.40        0.65      0.90 o 
  26   2   7        0.29        2.23      1.01 o 
  27   2   7      469.46      466.60      5.30 o 
  28   2   7      633.64      636.66      6.63 o 
  29   2   7      725.62      732.90      7.31 o 
  30   2   7     1394.71     1331.20     10.93 o 
  31   2   7      539.38      550.09      7.17 o 
  32   2   7     1475.25     1460.58     12.30 o 
  33   2   7       91.91       97.96      3.04 o 
  34   2   7       89.19       87.48      2.72 o 
  35   2   7      231.15      229.79      3.88 o 
  36   2   7        5.08        8.03      1.41 o 
  37   2   7       20.96       21.65      1.93 o 
  38   2   7     1002.25     1009.78     11.59 o 
  39   2   7      492.64      502.61      7.93 o 
  40   2   7     1087.01     1081.77     15.38 o 
  41   2   7      152.68      157.70      5.80 o 
  42   2   7      819.51      799.84     12.94 o 
  43   2   7       18.62       20.24      3.80 o 
  44   2   7       34.13       32.61      5.34 o 
  45   2   7       76.46       70.82      5.22 o 
  46   2   7      238.21      233.67      9.16 o 
  47   2   7       44.76       50.37      5.34 o 
   1   3   7        0.79        5.11      0.57 o 
   2   3   7     4392.62     4076.57     16.18 o 
   3   3   7      257.03      251.04      2.14 o 
   4   3   7     7137.23     6945.41     26.84 o 
   5   3   7      793.69      820.59      4.64 o 
   6   3   7     6055.41     5953.04     24.87 o 
   7   3   7        3.32        6.24      0.58 o 
   8   3   7      469.09      407.47      3.01 o 
   9   3   7       70.52       74.40      1.44 o 
  10   3   7      235.37      235.31      2.24 o 
  11   3   7      147.55      128.72      1.73 o 
  12   3   7     2581.73     2383.25     11.63 o 
  13   3   7      155.85      176.07      2.09 o 
  14   3   7     2348.69     2001.54     10.56 o 
  15   3   7       75.37       73.43      1.50 o 
  16   3   7     1667.09     1792.01     10.35 o 
  17   3   7      134.20      137.46      2.27 o 
  18   3   7      305.70      302.03      3.35 o 
  19   3   7       16.90       22.06      1.26 o 
  20   3   7        0.67        9.97      2.53 o 
  21   3   7      177.37      170.17      2.84 o 
  22   3   7      344.90      344.11      3.95 o 
  23   3   7       18.76       21.53      1.51 o 
  24   3   7     1228.19     1151.13      8.97 o 
  25   3   7        0.90        2.67      1.04 o 
  26   3   7     1316.91     1271.88     10.11 o 
  27   3   7      202.33      203.19      3.55 o 
  28   3   7      886.26      898.50      8.43 o 
  29   3   7        0.04        3.52      1.29 o 
  30   3   7        6.23        6.33      1.41 o 
  31   3   7       17.24       23.53      1.82 o 
  32   3   7      510.35      512.52      6.22 o 
  33   3   7       58.19       55.12      2.65 o 
  34   3   7     1204.99     1183.54     11.75 o 
  35   3   7       67.34       71.35      3.04 o 
  36   3   7      601.84      605.38      8.25 o 
  37   3   7       75.75       81.76      4.13 o 
  38   3   7       27.40       26.54      3.87 o 
  39   3   7      227.71      219.56      7.85 o 
  40   3   7      153.91      162.47      8.85 o 
  41   3   7       38.10       34.52      3.99 o 
  42   3   7      432.83      438.23     10.31 o 
  43   3   7       63.93       66.91      5.00 o 
  44   3   7      213.06      213.46      9.98 o 
  45   3   7       87.73       77.88      6.56 o 
  46   3   7        0.18        3.19      3.68 o 
   1   4   7      141.95      130.63      1.79 o 
   2   4   7       12.28       12.44      0.76 o 
   3   4   7      421.68      426.14      3.22 o 
   4   4   7       53.75       58.78      1.30 o 
   5   4   7        0.13        0.05      0.59 o 
   6   4   7      134.29      127.96      1.84 o 
   7   4   7        0.01        0.31      0.61 o 
   8   4   7        1.32        2.65      0.68 o 
   9   4   7       56.66       55.61      1.44 o 
  10   4   7       50.16       57.32      1.48 o 
  11   4   7        3.34        0.67      0.66 o 
  12   4   7       13.04       18.56      1.09 o 
  13   4   7       13.39       10.35      0.93 o 
  14   4   7        5.40        5.96      0.89 o 
  15   4   7      149.92      137.50      2.22 o 
  16   4   7      155.28      178.45      2.58 o 
  17   4   7        5.24        3.14      0.87 o 
  18   4   7       31.46       22.72      1.26 o 
  19   4   7      256.99      237.73      3.33 o 
  20   4   7        7.91        9.45      1.11 o 
  21   4   7        1.69        2.01      0.98 o 
  22   4   7      129.86      131.66      2.82 o 
  23   4   7       70.69       63.61      1.96 o 
  24   4   7      104.26      109.32      2.45 o 
  25   4   7        6.16        5.01      1.12 o 
  26   4   7        1.48        3.21      1.11 o 
  27   4   7       35.93       34.09      1.78 o 
  28   4   7       21.50       24.44      1.63 o 
  29   4   7       86.01       90.77      2.78 o 
  30   4   7       75.84       79.86      2.66 o 
  31   4   7      112.76      107.30      3.02 o 
  32   4   7        0.31        1.60      1.38 o 
  33   4   7       15.15       16.10      2.17 o 
  34   4   7      111.86      109.65      4.88 o 
  35   4   7       23.56       30.92      3.83 o 
  36   4   7        1.18        0.43      2.20 o 
  37   4   7       16.38       18.88      3.70 o 
  38   4   7        0.07        4.58      2.96 o 
  39   4   7        4.63        4.22      3.03 o 
  40   4   7        4.16        3.51      3.00 o 
  41   4   7       46.69       43.75      4.79 o 
  42   4   7        2.21        4.82      3.24 o 
  43   4   7       18.83       25.11      4.25 o 
   1   5   7        0.92        7.27      0.91 o 
   2   5   7      912.40      885.18      6.11 o 
   3   5   7       11.40       20.34      1.17 o 
   4   5   7     2266.92     2158.98     11.50 o 
   5   5   7        1.71        4.34      0.89 o 
   6   5   7     1910.89     1838.18      9.98 o 
   7   5   7        4.10        6.36      1.07 o 
   8   5   7      734.24      724.96      5.58 o 
   9   5   7        2.38        8.03      1.00 o 
  10   5   7        1.68        4.22      0.95 o 
  11   5   7       80.90       91.99      2.34 o 
  12   5   7     1024.97      999.98      6.98 o 
  13   5   7      293.82      306.24      3.61 o 
  14   5   7     2180.00     2192.42     13.74 o 
  15   5   7       51.70       56.89      1.90 o 
  16   5   7     1568.45     1498.38      9.83 o 
  17   5   7      290.15      288.94      3.66 o 
  18   5   7      361.23      377.98      4.23 o 
  19   5   7       57.50       63.04      2.28 o 
  20   5   7      149.33      155.79      2.98 o 
  21   5   7        0.16        4.96      1.27 o 
  22   5   7      673.11      665.27      6.78 o 
  23   5   7       82.41       82.59      2.63 o 
  24   5   7     1486.93     1497.24     11.56 o 
  25   5   7       53.60       59.04      2.41 o 
  26   5   7      750.83      766.36      7.58 o 
  27   5   7      208.72      208.64      3.92 o 
  28   5   7        6.33        6.12      1.59 o 
  29   5   7      176.64      187.18      4.51 o 
  30   5   7      157.01      150.24      4.62 o 
  31   5   7      419.54      436.28      8.41 o 
  32   5   7      654.63      645.68     10.48 o 
  33   5   7       31.26       32.11      3.26 o 
  34   5   7      234.68      233.94      6.36 o 
  35   5   7        8.75       10.57      3.34 o 
  36   5   7      123.63      125.57      7.08 o 
  37   5   7        0.50       -0.97      2.89 o 
  38   5   7        2.02        2.77      3.09 o 
  39   5   7       24.50       15.53      3.95 o 
  40   5   7       78.94       79.88      6.08 o 
   1   6   7     1139.50     1125.12      8.16 o 
   2   6   7      228.11      223.89      3.20 o 
   3   6   7       61.25       57.81      1.89 o 
   4   6   7      187.34      183.21      2.79 o 
   5   6   7       73.56       79.13      2.03 o 
   6   6   7       27.01       29.18      1.73 o 
   7   6   7       60.87       64.18      1.91 o 
   8   6   7      383.51      388.80      4.10 o 
   9   6   7     1180.35     1160.46      8.21 o 
  10   6   7      182.90      174.96      3.01 o 
  11   6   7      124.62      125.13      2.91 o 
  12   6   7      392.54      370.18      4.31 o 
  13   6   7      261.51      256.11      3.70 o 
  14   6   7        7.02        9.90      1.37 o 
  15   6   7      199.94      198.59      3.41 o 
  16   6   7       75.88       67.69      2.43 o 
  17   6   7       51.90       53.95      2.22 o 
  18   6   7      352.94      353.00      4.69 o 
  19   6   7       60.53       59.71      2.99 o 
  20   6   7      231.77      235.18      4.23 o 
  21   6   7      674.65      666.89      7.27 o 
  22   6   7        3.18        6.64      1.70 o 
  23   6   7        1.16        2.72      1.67 o 
  24   6   7       23.16       25.72      2.22 o 
  25   6   7       59.52       61.88      3.31 o 
  26   6   7        1.05        0.43      1.97 o 
  27   6   7       60.01       49.74      3.38 o 
  28   6   7       22.41       27.27      3.39 o 
  29   6   7      229.99      226.46      5.77 o 
  30   6   7      245.88      242.02      5.95 o 
  31   6   7      184.08      178.36      5.71 o 
  32   6   7      295.16      291.01      8.38 o 
  33   6   7       76.87       77.67      4.93 o 
  34   6   7      180.37      169.06      6.60 o 
  35   6   7       22.58       22.87      3.63 o 
   1   7   7        0.08        2.92      1.60 o 
   2   7   7      171.93      180.94      4.89 o 
   3   7   7        2.91       -0.15      1.54 o 
   4   7   7      421.54      419.79      6.37 o 
   5   7   7        5.25        6.74      1.72 o 
   6   7   7      590.76      584.71      7.89 o 
   7   7   7        3.66        5.99      1.68 o 
   8   7   7       70.05       71.40      2.90 o 
   9   7   7       89.31       90.90      3.20 o 
  10   7   7        9.73       13.59      1.92 o 
  11   7   7      105.26      109.28      3.45 o 
  12   7   7      188.95      194.47      4.26 o 
  13   7   7        5.52        2.57      1.67 o 
  14   7   7       66.88       73.32      3.03 o 
  15   7   7       64.16       63.10      3.29 o 
  16   7   7      314.43      315.64      5.89 o 
  17   7   7        2.29        3.50      1.80 o 
  18   7   7      205.07      199.23      4.89 o 
  19   7   7        6.55        7.35      2.04 o 
  20   7   7       46.61       45.25      2.97 o 
  21   7   7       65.27       68.74      3.70 o 
  22   7   7        8.96       15.57      2.53 o 
  23   7   7      147.90      149.45      5.34 o 
  24   7   7      208.66      222.12      6.20 o 
  25   7   7       14.25       17.46      3.18 o 
  26   7   7      159.58      153.29      5.50 o 
  27   7   7       18.93       18.43      2.95 o 
  28   7   7      200.70      196.85      6.13 o 
   1   8   7        3.98        4.99      2.29 o 
   2   8   7        9.63       10.90      2.52 o 
   3   8   7        3.31        8.88      2.66 o 
   4   8   7       69.90       71.15      4.48 o 
   5   8   7       79.06       88.00      4.80 o 
   6   8   7       10.89       11.96      2.75 o 
   7   8   7      160.99      169.93      5.70 o 
   8   8   7        1.36        8.08      2.41 o 
   9   8   7        8.63       10.20      2.57 o 
  10   8   7       32.09       28.07      3.08 o 
  11   8   7       22.14       18.72      2.72 o 
  12   8   7       10.64       11.41      2.49 o 
  13   8   7        4.92        6.22      2.18 o 
  14   8   7        0.12        3.39      2.10 o 
  15   8   7        8.27        5.60      2.13 o 
  16   8   7        0.28        0.08      2.11 o 
  17   8   7        9.59        6.01      2.29 o 
  18   8   7        1.84        3.71      2.47 o 
   0   0   8      832.75      854.48      8.21 o 
   1   0   8       26.92       27.66      0.93 o 
   2   0   8      786.17      805.71      6.11 o 
   3   0   8      960.19     1076.89      7.17 o 
   4   0   8     1229.91     1347.00      8.31 o 
   5   0   8       99.68       95.09      1.63 o 
   6   0   8       87.07       85.72      1.85 o 
   7   0   8      454.75      505.55      4.10 o 
   8   0   8       33.87       29.49      1.38 o 
   9   0   8      284.68      249.87      2.74 o 
  10   0   8      545.09      600.10      6.13 o 
  11   0   8     1163.21     1245.54      9.00 o 
  12   0   8     2176.26     2298.77     17.32 o 
  13   0   8      886.09      933.66      8.65 o 
  14   0   8       75.12       69.07      1.89 o 
  15   0   8     1279.47     1289.86     10.35 o 
  16   0   8       15.78       16.08      1.73 o 
  17   0   8      192.11      182.11      3.28 o 
  18   0   8     3578.81     3380.76     25.21 o 
  19   0   8      393.75      397.99      5.14 o 
  20   0   8      124.51      128.73      2.91 o 
  21   0   8     2011.84     1952.04     15.54 o 
  22   0   8      257.06      268.14      4.49 o 
  23   0   8     4838.33     4717.29     33.68 o 
  24   0   8        9.85       19.12      1.68 o 
  25   0   8      704.87      700.31      8.49 o 
  26   0   8     2736.34     2697.15     22.45 o 
  27   0   8     1398.86     1360.54     13.43 o 
  28   0   8       45.76       46.83      2.57 o 
  29   0   8     1169.25     1115.41     11.87 o 
  30   0   8        1.34        4.40      1.45 o 
  31   0   8      682.14      666.89      8.69 o 
  32   0   8      109.44      113.04      3.71 o 
  33   0   8      852.77      858.98     10.35 o 
  34   0   8       65.16       60.39      3.04 o 
  35   0   8       11.52       11.50      1.97 o 
  36   0   8        6.57       12.61      2.04 o 
  37   0   8      967.22      962.83     12.85 o 
  38   0   8       51.95       56.55      3.58 o 
  39   0   8     1018.88      990.61     14.17 o 
  40   0   8      136.96      152.97      5.97 o 
  41   0   8      497.35      497.03     10.50 o 
  42   0   8        0.05        1.80      2.33 o 
  43   0   8      201.90      194.00      6.74 o 
  44   0   8        5.64       11.14      3.26 o 
  45   0   8        2.27        4.17      3.06 o 
  46   0   8        7.99        4.47      3.50 o 
  47   0   8       25.77       23.52      5.48 o 
  48   0   8       87.53       85.55     10.26 o 
   0   1   8       38.62       45.24      1.28 o 
   1   1   8      779.39      819.00      4.28 o 
   2   1   8      370.67      382.12      2.65 o 
   3   1   8     3522.17     3492.98     14.65 o 
   4   1   8       22.70       25.24      0.73 o 
   5   1   8     5902.32     5807.38     22.68 o 
   6   1   8      578.90      652.92      3.88 o 
   7   1   8     4746.20     4660.46     19.92 o 
   8   1   8       82.04       98.09      1.59 o 
   9   1   8      265.00      287.01      2.29 o 
  10   1   8        0.00        0.92      0.43 o 
  11   1   8       49.42       64.51      1.16 o 
  12   1   8      105.06      105.36      1.43 o 
  13   1   8     3977.71     3891.93     18.54 o 
  14   1   8      203.74      206.75      2.19 o 
  15   1   8     4360.26     4242.73     20.48 o 
  16   1   8        3.57        4.64      0.78 o 
  17   1   8     4480.63     4304.20     21.14 o 
  18   1   8      585.80      553.55      4.44 o 
  19   1   8        0.22        1.35      0.71 o 
  20   1   8      780.74      732.77      5.78 o 
  21   1   8      432.56      387.68      4.14 o 
  22   1   8        3.55        4.49      0.92 o 
  23   1   8     1811.44     1780.07     11.28 o 
  24   1   8      143.73      154.59      2.62 o 
  25   1   8     1049.58     1006.27      7.61 o 
  26   1   8      312.16      305.09      3.77 o 
  27   1   8     2006.26     1920.76     12.25 o 
  28   1   8       59.67       59.98      1.97 o 
  29   1   8       25.01       20.40      1.47 o 
  30   1   8        1.37        1.82      1.03 o 
  31   1   8      330.16      310.54      4.04 o 
  32   1   8       33.17       28.06      1.64 o 
  33   1   8      488.69      472.69      5.18 o 
  34   1   8       27.90       24.47      1.64 o 
  35   1   8      380.06      358.96      4.66 o 
  36   1   8        0.11        2.63      1.34 o 
  37   1   8      417.27      409.93      5.54 o 
  38   1   8       36.44       39.66      2.22 o 
  39   1   8       47.68       49.75      2.59 o 
  40   1   8        1.00        1.48      1.60 o 
  41   1   8       12.75       10.07      1.95 o 
  42   1   8       62.61       61.09      3.14 o 
  43   1   8      266.27      260.08      5.69 o 
  44   1   8        3.49        4.52      2.26 o 
  45   1   8      178.41      177.51      7.62 o 
  46   1   8      155.90      170.63      6.39 o 
  47   1   8      259.04      274.06      8.38 o 
   0   2   8     3707.20     3664.33     20.07 o 
   1   2   8      148.28      150.02      1.58 o 
   2   2   8       13.72       14.66      0.65 o 
   3   2   8       21.98       22.97      0.77 o 
   4   2   8      160.27      130.06      1.52 o 
   5   2   8      124.28      125.46      1.53 o 
   6   2   8       13.64       11.48      0.71 o 
   7   2   8      422.49      411.15      2.89 o 
   8   2   8      537.42      570.40      3.78 o 
   9   2   8       30.59       20.15      0.77 o 
  10   2   8      112.86       91.75      1.32 o 
  11   2   8        4.19        4.25      0.60 o 
  12   2   8        9.02        7.32      0.70 o 
  13   2   8        5.68        5.63      0.76 o 
  14   2   8       84.65       48.02      1.40 o 
  15   2   8        3.91        1.74      0.71 o 
  16   2   8      318.44      257.25      2.94 o 
  17   2   8        8.42        6.76      0.85 o 
  18   2   8       39.49       24.30      1.23 o 
  19   2   8       89.22       85.64      2.06 o 
  20   2   8      157.12      159.66      2.99 o 
  21   2   8       90.98       82.19      2.24 o 
  22   2   8       97.99       86.52      2.34 o 
  23   2   8       57.76       66.69      2.66 o 
  24   2   8       15.61       12.39      1.29 o 
  25   2   8        1.82        0.74      1.03 o 
  26   2   8      131.43      132.68      2.92 o 
  27   2   8        1.66        2.10      1.13 o 
  28   2   8       78.30       80.93      2.51 o 
  29   2   8       50.78       51.16      2.17 o 
  30   2   8      388.16      392.35      5.12 o 
  31   2   8        0.09        0.58      1.16 o 
  32   2   8       87.50       82.74      2.70 o 
  33   2   8        0.26        0.70      1.25 o 
  34   2   8        0.50        1.30      1.42 o 
  35   2   8        1.25        1.44      1.42 o 
  36   2   8       61.96       60.78      2.72 o 
  37   2   8      139.63      138.27      3.72 o 
  38   2   8       15.81       13.95      1.89 o 
  39   2   8       50.38       48.92      3.49 o 
  40   2   8       81.51       93.31      3.57 o 
  41   2   8        1.23        4.66      2.27 o 
  42   2   8        1.27        5.17      2.54 o 
  43   2   8       22.38       23.05      3.29 o 
  44   2   8      285.43      308.46     11.35 o 
  45   2   8       73.46       71.50      6.78 o 
  46   2   8        7.13        7.30      3.39 o 
   0   3   8      362.04      345.85      3.66 o 
   1   3   8       47.95       50.42      1.18 o 
   2   3   8      609.79      633.05      3.69 o 
   3   3   8      116.96      133.29      1.78 o 
   4   3   8        3.16       10.69      0.71 o 
   5   3   8    10455.00    10243.27     40.89 o 
   6   3   8      428.96      444.46      3.42 o 
   7   3   8     2608.99     2632.00     12.61 o 
   8   3   8        1.63        4.32      0.66 o 
   9   3   8       19.49       17.15      0.85 o 
  10   3   8       28.89       36.13      1.09 o 
  11   3   8      756.55      781.69      5.08 o 
  12   3   8       57.77       54.94      1.35 o 
  13   3   8     1025.79     1129.55      7.21 o 
  14   3   8       58.74       60.66      1.65 o 
  15   3   8     2502.35     2401.68     13.93 o 
  16   3   8        0.98        3.86      0.86 o 
  17   3   8     3372.98     3071.20     17.22 o 
  18   3   8        2.66        5.66      0.97 o 
  19   3   8       38.57       35.44      1.58 o 
  20   3   8      459.28      437.82      4.47 o 
  21   3   8      441.36      439.64      4.65 o 
  22   3   8       18.19       19.42      1.41 o 
  23   3   8     2250.42     2140.80     14.84 o 
  24   3   8      302.66      286.70      4.18 o 
  25   3   8     1676.75     1625.99     12.20 o 
  26   3   8       74.41       69.17      2.47 o 
  27   3   8       81.43       66.68      2.48 o 
  28   3   8        2.03        0.35      1.20 o 
  29   3   8        7.63        6.39      1.37 o 
  30   3   8       72.53       77.98      2.72 o 
  31   3   8       48.62       41.10      2.39 o 
  32   3   8      448.69      424.74      6.17 o 
  33   3   8      234.05      229.82      4.58 o 
  34   3   8        1.02        5.86      1.70 o 
  35   3   8     1468.46     1448.44     13.82 o 
  36   3   8       20.88       31.76      2.71 o 
  37   3   8       53.06       54.41      2.92 o 
  38   3   8        9.89       13.02      2.60 o 
  39   3   8       33.21       26.08      2.98 o 
  40   3   8        0.22        2.53      2.59 o 
  41   3   8      108.05       90.29      5.44 o 
  42   3   8        6.68        3.07      2.91 o 
  43   3   8       18.19       16.96      3.95 o 
  44   3   8      124.47      121.25      6.92 o 
   0   4   8      624.52      633.87      6.38 o 
   1   4   8       64.71       64.90      1.47 o 
   2   4   8      333.00      341.60      3.12 o 
   3   4   8       26.35       27.39      1.08 o 
   4   4   8       12.59        9.69      0.83 o 
   5   4   8        3.52        2.03      0.65 o 
   6   4   8       84.78       87.15      1.71 o 
   7   4   8      152.41      140.27      2.33 o 
   8   4   8       18.23       23.49      1.14 o 
   9   4   8        1.21        1.48      0.67 o 
  10   4   8        0.11        2.15      0.73 o 
  11   4   8      199.60      191.33      2.68 o 
  12   4   8      247.83      230.80      2.82 o 
  13   4   8      251.75      242.78      2.99 o 
  14   4   8       11.82       13.57      1.10 o 
  15   4   8       71.48       64.60      1.78 o 
  16   4   8       14.81       13.19      1.12 o 
  17   4   8      113.92      111.83      2.38 o 
  18   4   8        9.17        7.74      1.17 o 
  19   4   8      557.66      518.05      5.02 o 
  20   4   8       61.67       55.47      1.88 o 
  21   4   8     1128.84     1092.61      8.12 o 
  22   4   8        6.06        5.99      1.13 o 
  23   4   8      381.70      364.13      4.24 o 
  24   4   8        8.54        9.05      1.29 o 
  25   4   8       22.82       22.19      1.60 o 
  26   4   8       95.82       97.18      2.81 o 
  27   4   8      955.07      930.74      8.92 o 
  28   4   8        3.62        8.39      1.53 o 
  29   4   8      341.86      327.69      4.86 o 
  30   4   8      153.69      147.40      3.61 o 
  31   4   8      959.68      928.51      9.20 o 
  32   4   8      187.02      187.71      4.29 o 
  33   4   8      322.56      324.37      5.55 o 
  34   4   8      111.19      112.92      3.94 o 
  35   4   8        0.00        4.62      2.32 o 
  36   4   8       59.53       67.02      4.31 o 
  37   4   8      688.48      665.18     11.68 o 
  38   4   8       48.28       53.34      4.83 o 
  39   4   8      293.26      287.53     10.64 o 
  40   4   8       18.26       17.65      3.78 o 
  41   4   8      171.02      181.53      8.08 o 
  42   4   8       84.58       83.92      6.12 o 
   0   5   8      219.42      215.67      4.27 o 
   1   5   8        0.48        1.58      0.92 o 
   2   5   8      145.50      145.93      2.43 o 
   3   5   8      877.16      833.33      6.01 o 
   4   5   8       30.87       37.01      1.47 o 
   5   5   8     2520.26     2432.58     13.62 o 
   6   5   8       52.98       55.44      1.73 o 
   7   5   8     1678.76     1622.82      9.81 o 
   8   5   8       23.06       25.74      1.34 o 
   9   5   8      306.83      311.99      3.40 o 
  10   5   8      131.99      145.36      2.50 o 
  11   5   8      169.63      178.13      3.41 o 
  12   5   8        1.06        3.60      1.07 o 
  13   5   8      722.65      740.39      6.15 o 
  14   5   8       36.08       41.52      1.74 o 
  15   5   8     2441.00     2378.21     14.00 o 
  16   5   8        3.40        7.56      1.26 o 
  17   5   8      800.16      777.70      6.49 o 
  18   5   8        8.73        9.55      1.36 o 
  19   5   8      372.37      363.50      4.59 o 
  20   5   8      239.20      241.14      3.79 o 
  21   5   8      343.48      343.54      4.65 o 
  22   5   8        0.01        1.73      1.27 o 
  23   5   8      470.91      486.62      5.94 o 
  24   5   8      215.04      222.34      3.84 o 
  25   5   8     1634.55     1625.88     13.08 o 
  26   5   8        3.45        7.35      1.58 o 
  27   5   8       24.83       22.64      2.02 o 
  28   5   8        0.58        3.56      1.61 o 
  29   5   8       58.18       51.68      2.80 o 
  30   5   8       22.07       22.25      2.25 o 
  31   5   8       21.87       20.48      2.58 o 
  32   5   8       47.68       47.23      3.42 o 
  33   5   8       60.43       74.19      4.51 o 
  34   5   8        7.04        2.37      2.83 o 
  35   5   8      375.85      364.16      9.43 o 
  36   5   8        3.63        5.55      3.12 o 
  37   5   8      185.71      190.60      8.22 o 
  38   5   8        0.30        4.86      3.14 o 
   0   6   8       53.14       54.15      2.75 o 
   1   6   8        1.01        2.51      1.08 o 
   2   6   8       16.06       16.40      1.40 o 
   3   6   8       50.80       53.50      1.95 o 
   4   6   8       10.21        8.22      1.30 o 
   5   6   8        0.18        1.56      1.15 o 
   6   6   8       50.76       47.15      1.91 o 
   7   6   8       75.80       81.09      2.32 o 
   8   6   8       14.11       11.53      1.37 o 
   9   6   8       51.25       54.52      2.00 o 
  10   6   8      110.72      117.77      2.65 o 
  11   6   8       74.40       72.56      2.28 o 
  12   6   8        0.97        2.92      1.22 o 
  13   6   8        3.86        4.51      1.32 o 
  14   6   8        9.93       12.27      1.48 o 
  15   6   8      716.18      699.71      6.64 o 
  16   6   8       22.82       27.82      1.89 o 
  17   6   8       42.01       38.76      2.20 o 
  18   6   8        9.29        7.80      1.59 o 
  19   6   8       70.88       68.53      2.78 o 
  20   6   8      164.09      160.37      4.00 o 
  21   6   8       12.99        8.13      1.84 o 
  22   6   8       13.17       10.93      1.90 o 
  23   6   8       96.92       96.02      3.87 o 
  24   6   8      133.47      139.03      3.91 o 
  25   6   8      342.51      335.42      5.65 o 
  26   6   8        0.06        1.31      1.71 o 
  27   6   8       31.06       25.04      2.55 o 
  28   6   8       38.37       35.60      3.05 o 
  29   6   8       37.83       41.16      3.41 o 
  30   6   8       10.15        9.02      2.52 o 
  31   6   8      111.33      106.74      5.10 o 
  32   6   8       65.36       58.79      4.22 o 
  33   6   8        1.96        3.47      2.71 o 
   0   7   8        2.70        7.75      2.74 o 
   1   7   8       11.91       16.43      2.05 o 
   2   7   8       23.41       25.31      2.31 o 
   3   7   8      487.96      472.17      7.21 o 
   4   7   8        7.05        9.57      1.98 o 
   5   7   8      542.34      537.51      7.78 o 
   6   7   8        0.12        2.61      1.82 o 
   7   7   8      596.85      618.86      8.14 o 
   8   7   8       17.83       23.81      2.37 o 
   9   7   8        0.64        2.77      1.72 o 
  10   7   8       36.09       35.04      2.56 o 
  11   7   8       14.65       15.97      2.30 o 
  12   7   8      167.49      160.67      3.94 o 
  13   7   8      426.11      442.94      6.01 o 
  14   7   8        2.21        4.64      1.72 o 
  15   7   8      506.09      507.78      6.77 o 
  16   7   8        2.64        5.28      1.79 o 
  17   7   8      477.17      464.20      7.01 o 
  18   7   8      134.56      136.41      4.31 o 
  19   7   8        4.18        7.34      2.03 o 
  20   7   8       19.86       22.78      2.53 o 
  21   7   8      187.74      192.17      5.91 o 
  22   7   8        6.45        7.47      2.25 o 
  23   7   8      204.22      208.33      5.71 o 
  24   7   8        3.59        4.13      2.39 o 
  25   7   8      216.73      214.63      6.30 o 
  26   7   8      114.92      107.32      4.92 o 
   0   8   8       41.62       45.06      5.13 o 
   1   8   8        8.34        4.94      2.47 o 
   2   8   8       32.40       31.58      3.29 o 
   3   8   8       24.37       22.69      2.94 o 
   4   8   8       89.67       86.17      4.46 o 
   5   8   8       19.92       27.84      3.12 o 
   6   8   8       68.58       73.96      4.29 o 
   7   8   8       69.10       75.65      4.37 o 
   8   8   8      164.86      174.86      5.91 o 
   9   8   8       19.86       16.60      3.90 o 
  10   8   8        2.45        5.73      2.46 o 
  11   8   8       62.67       54.52      4.47 o 
  12   8   8       54.09       55.62      4.12 o 
  13   8   8       99.54       87.05      4.43 o 
  14   8   8        8.44        9.49      2.53 o 
  15   8   8        3.81        3.26      2.48 o 
   1   1   9      123.74      127.84      1.42 o 
   2   1   9     1322.66     1284.03      6.08 o 
   3   1   9       88.40       99.00      1.26 o 
   4   1   9     3759.23     3727.83     13.93 o 
   5   1   9        1.63        5.62      0.53 o 
   6   1   9     2992.65     2879.91     11.77 o 
   7   1   9      976.48      985.78      5.21 o 
   8   1   9     1115.17     1115.98      5.83 o 
   9   1   9      318.64      326.18      2.60 o 
  10   1   9       42.54       46.53      1.07 o 
  11   1   9       13.64        9.74      0.74 o 
  12   1   9     1000.36      959.12      6.02 o 
  13   1   9      305.05      287.94      2.82 o 
  14   1   9     4273.10     4196.73     20.93 o 
  15   1   9      120.04      124.57      1.99 o 
  16   1   9     2769.89     2774.04     14.58 o 
  17   1   9      464.65      473.55      4.15 o 
  18   1   9      371.03      364.49      3.61 o 
  19   1   9       10.24        7.05      0.95 o 
  20   1   9      313.06      300.26      3.60 o 
  21   1   9      439.19      443.97      4.52 o 
  22   1   9      599.89      597.29      5.44 o 
  23   1   9        0.55        1.82      0.92 o 
  24   1   9     1857.50     1815.00     11.74 o 
  25   1   9      194.63      194.67      3.14 o 
  26   1   9     1430.05     1421.77      9.96 o 
  27   1   9      147.77      145.76      2.80 o 
  28   1   9       15.44       15.69      1.36 o 
  29   1   9      510.03      497.22      5.12 o 
  30   1   9      330.57      321.44      4.21 o 
  31   1   9      236.83      247.12      3.73 o 
  32   1   9      654.60      654.60      6.37 o 
  33   1   9      147.07      144.37      3.27 o 
  34   1   9      135.86      137.39      3.39 o 
  35   1   9      173.80      171.72      3.71 o 
  36   1   9      300.55      294.52      4.76 o 
  37   1   9      341.23      331.53      5.11 o 
  38   1   9       16.91       19.37      2.19 o 
  39   1   9      110.02      105.99      3.74 o 
  40   1   9       76.48       74.35      3.31 o 
  41   1   9       21.82       22.11      2.32 o 
  42   1   9      208.30      214.13      5.03 o 
  43   1   9      415.35      407.86      7.98 o 
  44   1   9      100.58      107.71      4.23 o 
  45   1   9      188.04      190.79      6.77 o 
  46   1   9        8.06        7.81      3.99 o 
   1   2   9     8050.14     7732.62     28.82 o 
   2   2   9      311.09      321.42      2.55 o 
   3   2   9      172.87      168.57      1.83 o 
   4   2   9        4.01        7.85      0.69 o 
   5   2   9        0.76        1.60      0.53 o 
   6   2   9      160.32      169.15      1.87 o 
   7   2   9     2890.09     2775.79     12.28 o 
   8   2   9      108.97      114.65      1.57 o 
   9   2   9     1859.17     1751.22      8.64 o 
  10   2   9       34.63       42.01      1.11 o 
  11   2   9     4854.95     4502.17     22.10 o 
  12   2   9      413.24      408.02      3.77 o 
  13   2   9      183.57      228.17      2.83 o 
  14   2   9       78.26       67.33      1.77 o 
  15   2   9       92.84       67.19      1.73 o 
  16   2   9      223.84      208.87      2.95 o 
  17   2   9      435.52      391.59      4.27 o 
  18   2   9      495.21      463.76      4.96 o 
  19   2   9     1088.05     1078.15      8.85 o 
  20   2   9      652.57      635.73      6.14 o 
  21   2   9     1276.78     1226.54     10.20 o 
  22   2   9       40.08       38.95      1.87 o 
  23   2   9     1208.47     1205.03      9.51 o 
  24   2   9       47.56       51.22      2.01 o 
  25   2   9        5.05        3.26      1.10 o 
  26   2   9       70.01       73.60      2.37 o 
  27   2   9       44.69       45.21      2.07 o 
  28   2   9      337.62      328.45      4.59 o 
  29   2   9     1839.44     1858.72     13.49 o 
  30   2   9      363.43      353.93      5.01 o 
  31   2   9      927.80      901.25      8.89 o 
  32   2   9      527.64      526.97      6.72 o 
  33   2   9      229.39      223.15      4.53 o 
  34   2   9        0.38        2.51      1.54 o 
  35   2   9       29.45       26.79      2.22 o 
  36   2   9       27.02       20.50      2.18 o 
  37   2   9      354.61      352.50      6.13 o 
  38   2   9      142.06      139.63      4.19 o 
  39   2   9      215.81      224.16      5.17 o 
  40   2   9      265.82      270.00      5.53 o 
  41   2   9      491.67      484.09      7.48 o 
  42   2   9      477.78      473.91      7.84 o 
  43   2   9       14.84       15.05      3.29 o 
  44   2   9      125.89      141.95      7.00 o 
  45   2   9      170.79      189.54      7.41 o 
   1   3   9      128.10      122.66      1.55 o 
   2   3   9       58.40       62.16      1.18 o 
   3   3   9       30.34       25.72      0.87 o 
   4   3   9      666.71      657.02      4.15 o 
   5   3   9       14.14       15.81      0.84 o 
   6   3   9     1233.49     1150.93      6.48 o 
   7   3   9      432.55      434.67      3.27 o 
   8   3   9      610.65      630.52      4.21 o 
   9   3   9       27.84       37.75      1.13 o 
  10   3   9      364.77      368.56      3.39 o 
  11   3   9       87.59      110.47      2.10 o 
  12   3   9      204.03      219.03      2.93 o 
  13   3   9       25.04       21.23      1.28 o 
  14   3   9      940.01      915.17      7.09 o 
  15   3   9      388.84      368.96      4.24 o 
  16   3   9     1973.96     1874.79     12.05 o 
  17   3   9       52.67       54.83      1.86 o 
  18   3   9      784.12      716.69      6.25 o 
  19   3   9       18.25       24.30      1.45 o 
  20   3   9        1.19        0.95      0.98 o 
  21   3   9       16.67       22.35      1.48 o 
  22   3   9      122.72      113.84      2.75 o 
  23   3   9       28.03       29.49      1.77 o 
  24   3   9     1008.21     1012.34      8.98 o 
  25   3   9       74.12       76.40      2.64 o 
  26   3   9      575.70      540.03      6.42 o 
  27   3   9      191.05      180.15      3.72 o 
  28   3   9      128.54      118.11      3.43 o 
  29   3   9      272.55      265.47      4.85 o 
  30   3   9        0.27        3.50      1.51 o 
  31   3   9        1.72        3.20      1.50 o 
  32   3   9       47.63       42.30      2.54 o 
  33   3   9      108.35      104.52      3.74 o 
  34   3   9       54.73       49.62      2.84 o 
  35   3   9      110.18      109.00      3.75 o 
  36   3   9      149.66      159.10      4.41 o 
  37   3   9      644.07      646.09      8.64 o 
  38   3   9      141.05      130.40      4.32 o 
  39   3   9       31.66       29.80      2.92 o 
  40   3   9       24.13       20.39      2.98 o 
  41   3   9        2.67        0.09      2.67 o 
  42   3   9        4.15        2.92      3.08 o 
  43   3   9      225.94      230.58      8.89 o 
   1   4   9        4.23        6.55      0.84 o 
   2   4   9        0.09        2.81      0.75 o 
   3   4   9       23.40       30.77      1.50 o 
   4   4   9      164.20      164.25      2.25 o 
   5   4   9        1.97        3.30      0.74 o 
   6   4   9       44.03       43.42      1.40 o 
   7   4   9        3.42        3.80      0.78 o 
   8   4   9       56.67       53.56      1.54 o 
   9   4   9      138.53      132.57      2.16 o 
  10   4   9      124.90      120.76      2.28 o 
  11   4   9      527.54      535.10      4.81 o 
  12   4   9       89.83       95.62      2.19 o 
  13   4   9       83.25       79.67      2.06 o 
  14   4   9       78.22       80.64      2.07 o 
  15   4   9       22.34       25.13      1.49 o 
  16   4   9        1.11       -0.09      0.94 o 
  17   4   9       71.81       69.42      2.07 o 
  18   4   9       11.02       13.14      1.28 o 
  19   4   9       19.74       19.25      1.43 o 
  20   4   9       18.48       18.64      1.49 o 
  21   4   9       10.85        6.38      1.18 o 
  22   4   9        9.01        6.29      1.25 o 
  23   4   9       40.53       38.94      2.03 o 
  24   4   9        0.46        2.43      1.31 o 
  25   4   9      140.53      141.64      3.36 o 
  26   4   9        6.34        9.10      1.63 o 
  27   4   9        2.19        2.44      1.42 o 
  28   4   9       17.21       16.84      1.93 o 
  29   4   9        6.23        4.58      1.71 o 
  30   4   9       34.60       27.46      2.39 o 
  31   4   9        7.58        8.85      1.83 o 
  32   4   9        2.40        1.18      1.75 o 
  33   4   9        7.54        9.17      2.03 o 
  34   4   9      114.55      111.61      3.89 o 
  35   4   9       22.69       27.00      2.49 o 
  36   4   9       28.77       24.94      3.04 o 
  37   4   9       50.38       37.37      3.81 o 
  38   4   9        7.06        9.11      2.83 o 
  39   4   9       11.99       10.92      2.87 o 
  40   4   9       39.55       35.66      4.71 o 
   1   5   9        8.59        8.39      1.09 o 
   2   5   9      617.98      608.88      5.28 o 
   3   5   9        0.33        0.95      0.92 o 
   4   5   9      485.33      464.13      4.64 o 
   5   5   9       61.97       62.17      2.03 o 
   6   5   9      518.43      500.06      4.73 o 
   7   5   9      237.41      234.36      3.11 o 
   8   5   9        5.41        5.80      1.03 o 
   9   5   9      146.62      156.12      2.66 o 
  10   5   9        0.53        0.71      0.98 o 
  11   5   9       12.43       12.67      1.26 o 
  12   5   9       90.23       81.74      2.48 o 
  13   5   9      147.36      136.47      2.83 o 
  14   5   9      590.34      582.46      5.59 o 
  15   5   9       35.52       33.21      1.75 o 
  16   5   9      156.42      148.30      3.09 o 
  17   5   9      191.11      177.33      3.32 o 
  18   5   9        0.57        0.95      1.16 o 
  19   5   9        3.06        2.35      1.27 o 
  20   5   9        0.51        3.39      1.26 o 
  21   5   9      573.77      560.90      6.02 o 
  22   5   9        2.99        4.56      1.42 o 
  23   5   9       43.03       39.50      2.26 o 
  24   5   9       52.03       51.27      2.53 o 
  25   5   9       73.78       71.97      2.94 o 
  26   5   9      401.35      397.47      5.93 o 
  27   5   9      114.14      112.17      3.66 o 
  28   5   9      193.55      188.14      4.50 o 
  29   5   9       47.36       46.20      2.80 o 
  30   5   9       10.84        9.46      2.00 o 
  31   5   9       35.35       37.85      2.79 o 
  32   5   9       13.93       12.88      2.38 o 
  33   5   9      181.16      177.53      5.93 o 
  34   5   9       33.40       36.57      3.50 o 
  35   5   9       18.51       14.41      2.94 o 
  36   5   9      300.18      273.92      7.73 o 
  37   5   9      105.14       91.84      5.73 o 
   1   6   9     1360.23     1319.74     10.27 o 
   2   6   9       10.52       14.84      1.63 o 
   3   6   9      380.08      372.36      5.01 o 
   4   6   9      139.43      146.69      3.60 o 
   5   6   9       81.04       80.97      2.56 o 
   6   6   9        5.93        9.04      1.40 o 
   7   6   9      373.02      367.57      4.85 o 
   8   6   9        1.08        3.45      1.35 o 
   9   6   9      835.95      801.91      7.35 o 
  10   6   9        8.32        8.93      1.43 o 
  11   6   9      925.96      931.54      8.11 o 
  12   6   9       56.74       63.01      2.40 o 
  13   6   9       68.63       69.06      2.53 o 
  14   6   9       81.68       78.39      2.70 o 
  15   6   9       21.14       20.67      1.90 o 
  16   6   9        0.69        2.20      1.42 o 
  17   6   9       62.64       66.47      2.67 o 
  18   6   9       11.86       15.98      1.89 o 
  19   6   9      627.93      621.95      7.44 o 
  20   6   9      138.49      130.07      3.85 o 
  21   6   9      173.99      182.07      4.32 o 
  22   6   9      333.84      330.25      5.64 o 
  23   6   9      465.18      457.85      6.69 o 
  24   6   9       90.98       93.65      3.82 o 
  25   6   9        8.08       11.96      2.03 o 
  26   6   9       50.98       56.33      3.08 o 
  27   6   9      109.87      121.15      3.88 o 
  28   6   9      136.70      145.10      4.50 o 
  29   6   9      157.67      157.63      5.20 o 
  30   6   9      370.84      372.14      7.91 o 
  31   6   9      608.11      613.55     10.32 o 
  32   6   9      100.05      111.12      4.97 o 
   1   7   9       34.75       41.46      2.93 o 
   2   7   9      327.45      328.43      6.15 o 
   3   7   9       55.98       62.17      3.30 o 
   4   7   9      527.76      542.36      8.15 o 
   5   7   9      137.84      144.71      5.63 o 
   6   7   9      955.13      944.04     11.07 o 
   7   7   9       44.55       49.01      3.03 o 
   8   7   9      101.53      106.00      4.38 o 
   9   7   9       83.07       80.10      3.58 o 
  10   7   9       19.55       23.65      2.35 o 
  11   7   9        8.27       10.33      2.04 o 
  12   7   9      223.18      224.06      4.85 o 
  13   7   9       76.98       75.05      3.84 o 
  14   7   9      431.40      437.68      6.50 o 
  15   7   9       44.61       48.37      2.70 o 
  16   7   9      319.73      334.80      5.52 o 
  17   7   9        0.65        6.70      1.85 o 
  18   7   9      108.21      104.88      3.66 o 
  19   7   9       29.31       32.85      2.81 o 
  20   7   9        2.18        5.82      2.12 o 
  21   7   9       10.70       12.63      2.37 o 
  22   7   9      198.16      200.31      5.19 o 
  23   7   9        2.41        2.15      2.12 o 
  24   7   9      175.87      180.05      6.45 o 
   1   8   9       20.79       18.36      3.02 o 
   2   8   9       21.34       23.32      3.36 o 
   3   8   9       75.98       70.76      4.05 o 
   4   8   9        7.53        7.89      2.60 o 
   5   8   9       11.93        6.11      2.52 o 
   6   8   9       29.26       25.99      3.33 o 
   7   8   9        5.60       10.53      2.68 o 
   8   8   9        2.13        5.59      2.59 o 
   9   8   9        1.42        2.20      2.42 o 
  10   8   9       21.47       16.66      3.09 o 
   0   0  10     8483.64     8337.38     57.42 o 
   1   0  10      179.63      231.00      2.64 o 
   2   0  10     5059.26     5105.53     27.04 o 
   3   0  10       93.87      104.09      2.14 o 
   4   0  10      588.34      563.87      4.54 o 
   5   0  10      268.10      278.29      2.87 o 
   6   0  10     1097.81     1082.68      7.20 o 
   7   0  10       94.59       95.51      2.01 o 
   8   0  10     3975.60     3964.03     24.03 o 
   9   0  10      574.04      551.78      6.04 o 
  10   0  10     6755.71     6610.10     42.79 o 
  11   0  10      120.75      114.89      2.71 o 
  12   0  10     3009.68     2917.21     20.90 o 
  13   0  10        6.30        8.69      1.22 o 
  14   0  10      166.18      161.72      3.25 o 
  15   0  10       39.51       33.26      1.61 o 
  16   0  10       90.59       89.43      2.42 o 
  17   0  10       66.55       65.93      2.22 o 
  18   0  10     2327.70     2199.22     17.38 o 
  19   0  10        1.43        5.88      1.32 o 
  20   0  10     3970.13     3811.91     28.37 o 
  21   0  10       53.94       58.83      2.83 o 
  22   0  10     1245.44     1193.30     11.72 o 
  23   0  10      114.62      105.87      3.28 o 
  24   0  10      803.37      767.37      8.91 o 
  25   0  10       51.55       50.76      2.58 o 
  26   0  10      361.50      339.50      6.02 o 
  27   0  10      254.64      238.25      5.11 o 
  28   0  10       43.62       50.68      3.55 o 
  29   0  10       15.58       19.35      2.23 o 
  30   0  10     3105.60     2994.56     25.66 o 
  31   0  10      470.29      460.06      8.29 o 
  32   0  10     1547.50     1476.67     17.40 o 
  33   0  10        9.04       11.34      2.93 o 
  34   0  10      126.70      139.56      5.89 o 
  35   0  10       19.27       19.92      2.82 o 
  36   0  10      119.17      121.75      5.83 o 
  37   0  10        4.48        2.59      2.44 o 
  38   0  10      320.86      328.83      8.52 o 
  39   0  10      138.24      133.40      5.99 o 
  40   0  10      375.15      385.90      9.44 o 
  41   0  10       15.20       18.88      3.55 o 
  42   0  10      839.29      839.10     18.19 o 
  43   0  10      127.33      122.98      6.59 o 
  44   0  10       28.05       33.08      5.62 o 
  45   0  10      432.02      456.21     11.74 o 
   0   1  10     1019.47     1068.88      7.44 o 
   1   1  10      721.17      729.39      3.94 o 
   2   1  10       53.72       55.59      1.04 o 
   3   1  10      755.06      710.95      3.90 o 
   4   1  10      540.66      547.37      3.22 o 
   5   1  10       15.27       15.51      0.72 o 
   6   1  10       61.14       49.40      1.09 o 
   7   1  10      921.44      892.80      5.06 o 
   8   1  10       88.16       93.83      1.59 o 
   9   1  10      243.66      231.12      2.55 o 
  10   1  10       20.91       32.83      1.16 o 
  11   1  10      240.79      233.87      2.66 o 
  12   1  10      147.49      129.21      2.23 o 
  13   1  10      348.11      301.84      3.59 o 
  14   1  10      101.02      113.43      1.97 o 
  15   1  10      217.86      206.44      2.87 o 
  16   1  10       14.82       20.58      1.10 o 
  17   1  10        0.11        1.41      0.74 o 
  18   1  10      626.70      591.18      5.09 o 
  19   1  10      446.03      442.29      4.33 o 
  20   1  10      297.69      289.86      4.00 o 
  21   1  10        9.57        8.24      1.09 o 
  22   1  10      131.62      128.24      2.61 o 
  23   1  10      142.26      146.61      2.77 o 
  24   1  10      546.89      514.30      5.25 o 
  25   1  10       75.42       75.58      2.57 o 
  26   1  10     2236.99     2215.58     14.06 o 
  27   1  10      394.31      396.07      4.69 o 
  28   1  10       31.28       29.31      1.66 o 
  29   1  10      208.29      205.07      3.37 o 
  30   1  10        1.95        1.82      1.23 o 
  31   1  10       12.88       15.07      1.66 o 
  32   1  10      269.81      255.74      4.39 o 
  33   1  10      103.03      107.16      3.77 o 
  34   1  10      312.06      313.53      5.13 o 
  35   1  10      181.30      169.06      4.60 o 
  36   1  10      648.14      658.25      9.01 o 
  37   1  10       91.84       91.46      3.78 o 
  38   1  10      275.22      267.66      5.73 o 
  39   1  10       13.47       12.68      2.21 o 
  40   1  10       61.04       64.76      3.44 o 
  41   1  10       23.50       21.76      2.62 o 
  42   1  10      263.99      260.89      5.93 o 
  43   1  10      249.89      262.63      6.58 o 
  44   1  10       56.20       59.94      4.03 o 
   0   2  10      897.11      862.91      6.52 o 
   1   2  10      410.83      406.13      2.93 o 
   2   2  10      108.67      110.17      1.78 o 
   3   2  10        0.30        1.12      0.52 o 
   4   2  10       11.00       12.67      0.86 o 
   5   2  10      467.07      453.93      3.36 o 
   6   2  10      511.74      507.40      3.61 o 
   7   2  10       76.15       81.71      1.46 o 
   8   2  10       35.14       47.64      1.24 o 
   9   2  10        0.64        0.88      0.61 o 
  10   2  10      132.23      113.49      1.76 o 
  11   2  10       37.54       31.24      1.17 o 
  12   2  10       64.04       67.14      1.58 o 
  13   2  10       96.26       76.37      1.79 o 
  14   2  10        0.25        0.36      0.78 o 
  15   2  10       29.89       25.24      1.51 o 
  16   2  10      196.47      174.85      2.92 o 
  17   2  10        5.50        7.55      1.13 o 
  18   2  10      169.71      154.32      2.93 o 
  19   2  10       10.38        6.09      1.12 o 
  20   2  10      196.38      177.18      3.87 o 
  21   2  10       11.94        8.75      1.24 o 
  22   2  10        8.22        7.96      1.31 o 
  23   2  10      147.97      146.17      3.17 o 
  24   2  10      113.73      120.94      3.05 o 
  25   2  10      386.44      378.39      6.26 o 
  26   2  10        0.77        0.24      1.17 o 
  27   2  10      329.46      331.04      4.86 o 
  28   2  10       84.18       83.11      2.96 o 
  29   2  10       28.96       24.90      2.11 o 
  30   2  10       39.02       44.02      2.60 o 
  31   2  10       75.78       77.46      3.12 o 
  32   2  10        3.90        4.40      1.52 o 
  33   2  10        4.40        3.32      1.72 o 
  34   2  10       16.98       10.51      2.02 o 
  35   2  10       47.31       43.04      2.86 o 
  36   2  10        1.34        1.39      1.83 o 
  37   2  10        5.39        3.08      1.93 o 
  38   2  10        0.47       -1.18      1.82 o 
  39   2  10       17.69       16.55      2.36 o 
  40   2  10      123.93      127.54      4.47 o 
  41   2  10        0.43        1.00      2.01 o 
  42   2  10       27.81       32.42      3.07 o 
  43   2  10       42.75       41.46      3.51 o 
   0   3  10        2.91        1.05      0.80 o 
   1   3  10        0.07       -0.20      0.51 o 
   2   3  10        0.53        0.39      0.54 o 
   3   3  10      266.32      252.42      2.36 o 
   4   3  10        9.18        6.72      0.68 o 
   5   3  10      191.97      180.62      2.12 o 
   6   3  10       43.85       43.05      1.22 o 
   7   3  10       79.86       83.77      1.61 o 
   8   3  10      429.53      417.38      3.73 o 
   9   3  10       93.38       87.95      1.85 o 
  10   3  10      227.41      224.20      3.40 o 
  11   3  10        3.87        3.11      0.88 o 
  12   3  10       47.96       47.05      1.72 o 
  13   3  10       74.14       71.31      2.09 o 
  14   3  10      225.84      218.85      3.62 o 
  15   3  10      160.19      148.15      2.95 o 
  16   3  10      148.39      141.22      2.72 o 
  17   3  10        1.98        1.69      0.97 o 
  18   3  10      171.05      158.36      2.88 o 
  19   3  10        4.25        1.75      1.07 o 
  20   3  10        1.50        2.05      1.10 o 
  21   3  10        1.07        0.18      1.04 o 
  22   3  10      411.60      390.62      5.02 o 
  23   3  10       36.88       36.04      2.05 o 
  24   3  10      291.12      281.39      4.46 o 
  25   3  10      672.17      660.52      7.57 o 
  26   3  10      170.47      164.45      3.83 o 
  27   3  10       84.89       79.24      2.85 o 
  28   3  10       37.49       36.21      2.25 o 
  29   3  10      101.76       98.44      3.15 o 
  30   3  10       27.14       23.21      2.01 o 
  31   3  10       28.92       27.83      2.29 o 
  32   3  10      196.64      195.64      4.45 o 
  33   3  10       99.79      101.29      3.57 o 
  34   3  10      271.01      268.67      5.22 o 
  35   3  10       30.19       30.50      2.55 o 
  36   3  10      329.61      324.78      6.11 o 
  37   3  10        4.27        4.27      1.93 o 
  38   3  10      185.31      179.97      4.90 o 
  39   3  10        0.66        1.98      2.02 o 
  40   3  10      117.06      101.11      5.69 o 
  41   3  10        2.92        3.31      2.69 o 
   0   4  10     5508.37     5282.05     34.40 o 
   1   4  10       41.00       46.72      1.75 o 
   2   4  10     2456.46     2370.66     12.67 o 
   3   4  10       12.61       20.51      1.26 o 
   4   4  10     1043.98     1038.07      6.78 o 
   5   4  10      613.24      609.12      4.83 o 
   6   4  10      219.78      219.62      2.88 o 
   7   4  10      189.87      212.21      2.90 o 
   8   4  10     5091.70     4928.02     24.40 o 
   9   4  10      235.97      235.96      3.18 o 
  10   4  10     4783.77     4683.68     23.96 o 
  11   4  10       30.69       38.20      1.69 o 
  12   4  10     2591.80     2508.48     14.72 o 
  13   4  10       71.83       79.79      2.23 o 
  14   4  10        2.29        3.11      1.11 o 
  15   4  10       20.70       24.81      1.62 o 
  16   4  10       40.76       45.39      1.91 o 
  17   4  10       26.03       39.39      1.83 o 
  18   4  10     2558.20     2490.87     15.41 o 
  19   4  10      106.27      111.37      3.68 o 
  20   4  10     4062.80     3957.11     24.17 o 
  21   4  10       82.64       90.96      2.84 o 
  22   4  10     1878.80     1843.64     13.52 o 
  23   4  10      140.11      153.74      3.53 o 
  24   4  10      124.28      127.67      3.55 o 
  25   4  10      230.82      243.95      4.33 o 
  26   4  10      606.45      609.54      7.74 o 
  27   4  10       73.97       83.14      4.00 o 
  28   4  10      555.57      541.64      7.63 o 
  29   4  10        2.62        3.44      1.73 o 
  30   4  10     1094.76     1106.41     11.82 o 
  31   4  10        0.16        6.66      1.90 o 
  32   4  10      492.57      478.62      7.35 o 
  33   4  10        2.06       11.67      2.09 o 
  34   4  10        8.04        9.18      1.99 o 
  35   4  10      120.65      123.44      4.98 o 
  36   4  10      421.52      425.88      7.13 o 
  37   4  10        1.56        4.92      2.12 o 
  38   4  10      428.35      416.66     11.09 o 
  39   4  10      146.16      159.23      6.39 o 
   0   5  10      212.15      200.82      4.58 o 
   1   5  10       96.28       97.41      2.22 o 
   2   5  10       30.61       27.24      1.56 o 
   3   5  10      123.48      125.02      2.58 o 
   4   5  10       16.73       22.99      1.46 o 
   5   5  10      813.33      799.99      6.57 o 
   6   5  10       29.39       33.97      1.74 o 
   7   5  10       50.17       58.07      2.06 o 
   8   5  10        0.31        0.62      1.02 o 
   9   5  10        0.01       -0.53      1.00 o 
  10   5  10        2.11        0.88      1.11 o 
  11   5  10       16.35       12.33      1.41 o 
  12   5  10      118.59      114.43      2.75 o 
  13   5  10       39.85       39.70      1.95 o 
  14   5  10      114.79      108.43      2.91 o 
  15   5  10      103.70      103.04      2.81 o 
  16   5  10      156.12      150.07      3.29 o 
  17   5  10        9.25        7.21      1.43 o 
  18   5  10      487.00      464.43      5.59 o 
  19   5  10       44.21       43.79      2.30 o 
  20   5  10       22.86       24.48      1.95 o 
  21   5  10      110.81      116.72      3.35 o 
  22   5  10        3.62        4.32      1.58 o 
  23   5  10        9.09       12.11      1.83 o 
  24   5  10      222.81      214.40      4.47 o 
  25   5  10      263.20      248.11      5.00 o 
  26   5  10      102.62      106.77      3.77 o 
  27   5  10       49.82       49.47      2.86 o 
  28   5  10      432.46      423.88      6.66 o 
  29   5  10       46.33       50.02      3.05 o 
  30   5  10       45.94       47.13      3.09 o 
  31   5  10        0.16        2.46      1.90 o 
  32   5  10      145.04      140.64      4.98 o 
  33   5  10       55.06       60.39      3.36 o 
  34   5  10      207.58      207.36      6.75 o 
  35   5  10      147.58      145.93      5.75 o 
   0   6  10       17.96       19.19      2.89 o 
   1   6  10        4.13        2.00      1.34 o 
   2   6  10        3.34        4.17      1.37 o 
   3   6  10       32.87       32.30      2.01 o 
   4   6  10        2.94        2.41      1.42 o 
   5   6  10       76.35       69.01      2.65 o 
   6   6  10       16.95       14.89      1.90 o 
   7   6  10       48.14       47.86      2.51 o 
   8   6  10       18.13       16.19      1.93 o 
   9   6  10        0.07       -2.05      1.43 o 
  10   6  10       26.00       25.83      2.14 o 
  11   6  10       25.44       27.25      2.11 o 
  12   6  10        0.03       -0.55      1.37 o 
  13   6  10       17.85       15.39      1.73 o 
  14   6  10        2.71        2.65      1.46 o 
  15   6  10        1.62        2.57      1.49 o 
  16   6  10       33.15       30.04      2.28 o 
  17   6  10       12.40        9.83      1.82 o 
  18   6  10       44.62       41.41      2.51 o 
  19   6  10        0.22        0.08      1.69 o 
  20   6  10      101.28       93.52      3.69 o 
  21   6  10        8.04        7.27      1.99 o 
  22   6  10       28.48       30.26      2.62 o 
  23   6  10       11.81       11.03      2.17 o 
  24   6  10       29.38       29.70      2.62 o 
  25   6  10       21.31       21.83      2.39 o 
  26   6  10      140.50      137.57      4.24 o 
  27   6  10       54.64       59.07      3.36 o 
  28   6  10        0.16       -0.57      1.97 o 
  29   6  10        0.35        1.93      2.06 o 
   0   7  10        0.24       -0.66      2.88 o 
   1   7  10       53.08       49.06      3.29 o 
   2   7  10       27.01       27.80      2.56 o 
   3   7  10        3.72        3.03      1.86 o 
   4   7  10      168.56      161.75      5.58 o 
   5   7  10       21.92       23.00      2.53 o 
   6   7  10      119.59      107.87      4.04 o 
   7   7  10       48.95       52.53      3.49 o 
   8   7  10      129.48      120.38      6.50 o 
   9   7  10        6.53        8.65      2.13 o 
  10   7  10       11.22       14.79      2.29 o 
  11   7  10       15.67       14.44      2.24 o 
  12   7  10      120.07      114.97      3.87 o 
  13   7  10       76.72       66.27      3.23 o 
  14   7  10       98.56       90.69      3.59 o 
  15   7  10       78.06       72.97      3.36 o 
  16   7  10        2.31        5.15      1.87 o 
  17   7  10       45.49       42.33      2.88 o 
  18   7  10       21.60       20.52      2.44 o 
  19   7  10       12.08       11.83      2.21 o 
  20   7  10        5.61        5.94      2.08 o 
  21   7  10        9.10        7.35      2.19 o 
   1   1  11        7.33        8.81      0.64 o 
   2   1  11      513.54      510.26      3.34 o 
   3   1  11      179.44      182.93      1.91 o 
   4   1  11     1750.19     1761.72      8.30 o 
   5   1  11       10.64       12.31      0.77 o 
   6   1  11      432.35      423.52      3.24 o 
   7   1  11        3.34        4.68      0.72 o 
   8   1  11      379.06      376.20      3.54 o 
   9   1  11       15.59       18.27      1.01 o 
  10   1  11      147.85      130.20      2.19 o 
  11   1  11       40.38       39.23      1.48 o 
  12   1  11       15.77       10.52      1.01 o 
  13   1  11       94.76       96.07      2.11 o 
  14   1  11     1799.34     1770.74     11.30 o 
  15   1  11      450.22      423.77      4.20 o 
  16   1  11      386.78      406.68      4.28 o 
  17   1  11      124.49      120.65      2.42 o 
  18   1  11        3.39        4.35      0.96 o 
  19   1  11       80.12       83.76      2.17 o 
  20   1  11       25.76       22.86      1.44 o 
  21   1  11      124.55      128.43      2.79 o 
  22   1  11      120.79      109.97      2.66 o 
  23   1  11      126.52      115.23      2.74 o 
  24   1  11      136.99      148.82      2.98 o 
  25   1  11      634.28      610.84      6.08 o 
  26   1  11      971.70      972.07      8.15 o 
  27   1  11      142.19      131.91      3.29 o 
  28   1  11        0.38        1.88      1.24 o 
  29   1  11       27.08       32.30      2.04 o 
  30   1  11      157.73      153.83      3.63 o 
  31   1  11       39.21       43.41      2.62 o 
  32   1  11      213.17      212.80      4.99 o 
  33   1  11      437.46      427.20      7.10 o 
  34   1  11       13.70       16.93      2.25 o 
  35   1  11      153.28      145.85      5.25 o 
  36   1  11      121.11      122.40      5.29 o 
  37   1  11      177.16      169.58      4.90 o 
  38   1  11        0.05       -0.32      1.90 o 
  39   1  11        0.24        0.25      1.84 o 
  40   1  11      108.00      103.88      4.22 o 
  41   1  11       11.59       13.28      2.64 o 
  42   1  11      120.31      130.70      5.30 o 
  43   1  11      170.18      150.94      5.58 o 
   1   2  11     3819.18     3770.14     16.33 o 
   2   2  11      734.39      708.70      4.51 o 
   3   2  11     1474.70     1464.45      8.23 o 
   4   2  11      124.97      131.41      1.87 o 
   5   2  11      192.27      188.06      2.18 o 
   6   2  11      288.66      280.54      2.78 o 
   7   2  11     1609.16     1596.96      8.77 o 
   8   2  11       19.32       17.28      1.12 o 
   9   2  11     2911.21     2906.05     15.59 o 
  10   2  11      323.16      349.60      3.80 o 
  11   2  11     5605.25     5424.22     27.48 o 
  12   2  11       48.63       50.23      1.63 o 
  13   2  11     2691.38     2606.11     15.66 o 
  14   2  11      229.59      219.31      3.38 o 
  15   2  11        1.33        5.11      1.15 o 
  16   2  11      428.93      406.35      4.90 o 
  17   2  11     2019.82     1980.33     13.77 o 
  18   2  11      276.38      275.68      4.07 o 
  19   2  11     4440.12     4271.74     25.62 o 
  20   2  11        1.66       11.40      1.38 o 
  21   2  11     1799.59     1731.01     12.74 o 
  22   2  11       96.25      106.05      2.95 o 
  23   2  11     1037.58     1014.68      9.26 o 
  24   2  11       21.54       30.67      1.97 o 
  25   2  11      139.05      140.50      3.63 o 
  26   2  11       42.95       45.58      2.44 o 
  27   2  11     1111.91     1072.20     10.48 o 
  28   2  11       17.46       18.06      1.95 o 
  29   2  11     1556.38     1478.27     13.59 o 
  30   2  11       73.26       77.87      4.82 o 
  31   2  11      406.94      389.90      6.75 o 
  32   2  11      253.31      254.19      5.25 o 
  33   2  11       18.78       17.17      2.17 o 
  34   2  11       74.09       70.92      3.50 o 
  35   2  11       45.82       51.36      3.23 o 
  36   2  11        0.86        1.85      1.86 o 
  37   2  11      267.19      267.88      5.92 o 
  38   2  11       30.78       27.53      2.78 o 
  39   2  11      205.46      201.02      5.60 o 
  40   2  11       97.16       93.94      4.57 o 
  41   2  11      389.30      382.59      8.02 o 
  42   2  11      345.72      355.56      7.79 o 
   1   3  11       13.49       11.47      0.91 o 
   2   3  11       47.42       48.25      1.42 o 
   3   3  11       44.26       43.29      1.31 o 
   4   3  11       15.71       12.92      0.93 o 
   5   3  11        1.95        1.87      0.69 o 
   6   3  11      170.34      171.79      2.43 o 
   7   3  11      102.94       92.61      1.95 o 
   8   3  11        4.97        3.91      0.88 o 
   9   3  11        0.26       -0.84      0.78 o 
  10   3  11        3.92        2.86      0.93 o 
  11   3  11        7.48        4.71      1.00 o 
  12   3  11       17.06       17.87      1.32 o 
  13   3  11      122.74      115.29      2.55 o 
  14   3  11       49.92       46.97      1.87 o 
  15   3  11      279.47      274.28      3.88 o 
  16   3  11      103.40      107.67      2.50 o 
  17   3  11      201.37      200.16      3.35 o 
  18   3  11       19.88       15.21      1.44 o 
  19   3  11       48.62       42.80      2.02 o 
  20   3  11      140.74      139.16      3.13 o 
  21   3  11       54.75       55.29      2.40 o 
  22   3  11        4.47        4.53      1.35 o 
  23   3  11      195.64      187.85      3.90 o 
  24   3  11        0.28        1.41      1.37 o 
  25   3  11      425.36      409.15      7.97 o 
  26   3  11      158.94      164.91      3.86 o 
  27   3  11      127.02      120.54      4.43 o 
  28   3  11      148.83      141.10      3.97 o 
  29   3  11       42.43       44.75      2.70 o 
  30   3  11       16.34       14.69      2.01 o 
  31   3  11       19.93       19.01      2.16 o 
  32   3  11       31.12       31.84      2.46 o 
  33   3  11      167.64      165.62      4.93 o 
  34   3  11       34.87       32.48      2.52 o 
  35   3  11      163.42      145.75      4.51 o 
  36   3  11       18.38       14.89      2.32 o 
  37   3  11      205.78      196.59      5.37 o 
  38   3  11       19.09       16.30      2.64 o 
  39   3  11       27.25       30.34      2.97 o 
  40   3  11        0.73        1.43      2.23 o 
   1   4  11       29.97       30.93      1.44 o 
   2   4  11       57.99       57.27      1.75 o 
   3   4  11        2.14        0.61      0.86 o 
   4   4  11        0.76        0.79      0.87 o 
   5   4  11       92.40       99.42      2.21 o 
   6   4  11      446.83      449.78      4.42 o 
   7   4  11       65.23       72.39      2.02 o 
   8   4  11      156.16      154.09      2.71 o 
   9   4  11       11.56       13.89      1.27 o 
  10   4  11       35.77       36.69      1.66 o 
  11   4  11       37.40       35.77      1.70 o 
  12   4  11       22.05       18.87      1.45 o 
  13   4  11       51.31       47.38      1.94 o 
  14   4  11       31.09       26.64      2.00 o 
  15   4  11       73.29       73.16      2.47 o 
  16   4  11        0.84        0.55      1.16 o 
  17   4  11        3.24        2.80      1.25 o 
  18   4  11        0.68        0.21      1.17 o 
  19   4  11       34.00       35.56      2.04 o 
  20   4  11       22.79       20.07      1.81 o 
  21   4  11      213.80      211.96      4.05 o 
  22   4  11        5.02        8.31      1.71 o 
  23   4  11        7.08        6.45      1.88 o 
  24   4  11        6.17        5.48      1.65 o 
  25   4  11       14.69       16.90      2.04 o 
  26   4  11        3.23        5.01      1.70 o 
  27   4  11        0.21       -0.11      1.57 o 
  28   4  11      175.21      169.53      4.21 o 
  29   4  11        5.70        6.07      1.72 o 
  30   4  11        3.30        3.31      1.71 o 
  31   4  11        0.35        1.48      1.68 o 
  32   4  11       46.08       46.23      2.82 o 
  33   4  11        5.28        4.07      1.81 o 
  34   4  11      127.84      127.74      4.30 o 
  35   4  11        3.49        1.38      1.94 o 
  36   4  11       35.23       32.71      2.84 o 
  37   4  11       25.72       21.27      2.76 o 
   1   5  11        8.48        9.49      1.23 o 
   2   5  11       30.14       28.25      1.64 o 
   3   5  11       80.70       81.84      2.27 o 
   4   5  11      659.10      648.98      6.35 o 
   5   5  11       14.56       14.29      1.63 o 
   6   5  11        0.64        2.09      1.28 o 
   7   5  11       18.86       16.22      1.63 o 
   8   5  11       16.52       13.31      1.56 o 
   9   5  11       41.02       37.52      2.08 o 
  10   5  11        0.93        0.91      1.19 o 
  11   5  11       94.02       87.17      2.62 o 
  12   5  11        3.82        2.24      1.26 o 
  13   5  11        6.15        7.34      1.48 o 
  14   5  11       66.32       66.37      2.55 o 
  15   5  11       65.53       61.52      2.49 o 
  16   5  11      100.06      103.67      3.10 o 
  17   5  11       34.53       32.18      2.12 o 
  18   5  11       18.90       18.82      1.89 o 
  19   5  11       97.00       86.53      3.06 o 
  20   5  11        0.04       -1.01      1.37 o 
  21   5  11       21.12       18.13      1.96 o 
  22   5  11      196.81      183.59      4.45 o 
  23   5  11       33.17       30.43      2.46 o 
  24   5  11        1.28        4.64      1.83 o 
  25   5  11      419.84      411.45      6.58 o 
  26   5  11      340.03      322.03      6.38 o 
  27   5  11       94.96       97.03      3.85 o 
  28   5  11       20.47       19.14      2.44 o 
  29   5  11        0.87       -0.64      1.85 o 
  30   5  11       21.20       18.48      2.47 o 
  31   5  11       67.05       69.12      3.60 o 
  32   5  11        1.28        2.83      2.10 o 
  33   5  11      314.26      308.02      6.43 o 
   1   6  11     1337.80     1342.60     13.80 o 
   2   6  11       10.87       20.97      2.62 o 
   3   6  11      419.10      428.66      8.09 o 
   4   6  11       50.54       65.38      3.15 o 
   5   6  11        5.23        6.27      1.87 o 
   6   6  11       29.29       41.98      2.74 o 
   7   6  11      696.89      710.83      8.89 o 
   8   6  11        0.00        4.30      1.91 o 
   9   6  11      827.86      820.51      9.70 o 
  10   6  11        2.33        7.00      1.98 o 
  11   6  11     1353.92     1363.55     12.91 o 
  12   6  11      203.66      212.72      4.71 o 
  13   6  11      329.60      327.32      5.53 o 
  14   6  11        6.82       13.65      2.02 o 
  15   6  11        2.02        6.81      1.79 o 
  16   6  11        7.29       13.23      2.04 o 
  17   6  11      467.38      469.10      6.78 o 
  18   6  11       32.97       34.75      2.50 o 
  19   6  11      926.13      935.10     10.10 o 
  20   6  11       18.28       23.32      2.34 o 
  21   6  11      321.27      318.73      5.92 o 
  22   6  11       25.73       34.22      2.71 o 
  23   6  11      263.17      256.93      5.41 o 
  24   6  11       75.26       75.99      3.65 o 
  25   6  11       13.48       18.28      2.48 o 
  26   6  11        0.33        0.68      2.03 o 
  27   6  11      167.84      182.11      5.16 o 
   1   7  11       28.91       32.06      2.92 o 
   2   7  11       40.74       42.38      3.24 o 
   3   7  11        3.84        8.95      2.27 o 
   4   7  11      347.17      349.83      6.97 o 
   5   7  11       21.86       25.05      2.57 o 
   6   7  11      138.43      150.50      4.69 o 
   7   7  11        4.70        8.13      2.14 o 
   8   7  11        1.40        4.39      2.00 o 
   9   7  11        5.89        8.26      2.17 o 
  10   7  11       11.41       11.11      2.15 o 
  11   7  11       19.42       18.92      2.36 o 
  12   7  11      197.30      193.10      4.98 o 
  13   7  11        0.07        5.20      2.00 o 
  14   7  11        2.85        0.92      1.91 o 
  15   7  11        4.91        5.39      2.15 o 
  16   7  11       53.82       51.77      3.31 o 
  17   7  11       98.68       97.24      4.53 o 
   0   0  12     5706.75     5745.19     41.33 o 
   1   0  12      590.92      637.31      5.20 o 
   2   0  12      625.15      610.75      5.66 o 
   3   0  12       29.97       37.99      1.54 o 
   4   0  12     1113.99     1124.36      7.86 o 
   5   0  12      196.33      200.37      3.86 o 
   6   0  12     1104.83     1061.46      9.71 o 
   7   0  12       87.10       88.88      2.78 o 
   8   0  12     2343.11     2312.06     18.48 o 
   9   0  12       76.76       82.37      2.72 o 
  10   0  12     2163.59     2107.35     17.90 o 
  11   0  12      299.40      301.49      4.92 o 
  12   0  12      647.42      648.54      7.33 o 
  13   0  12        0.63        2.03      1.15 o 
  14   0  12        0.06        1.77      1.19 o 
  15   0  12       19.77       15.54      1.67 o 
  16   0  12       37.88       37.47      2.52 o 
  17   0  12       14.09       14.06      1.62 o 
  18   0  12     1277.38     1251.83     12.38 o 
  19   0  12      743.44      756.63      8.98 o 
  20   0  12     1039.16     1037.58     11.06 o 
  21   0  12      447.05      439.22      6.65 o 
  22   0  12      743.19      726.27      8.95 o 
  23   0  12      509.75      518.64      7.43 o 
  24   0  12       52.48       54.39      3.14 o 
  25   0  12       91.72       94.24      3.84 o 
  26   0  12      151.80      157.13      4.71 o 
  27   0  12      493.92      477.52      8.62 o 
  28   0  12      852.74      831.05     12.00 o 
  29   0  12      930.92      920.44     12.88 o 
  30   0  12     1069.25     1092.22     16.48 o 
  31   0  12      261.42      264.14      7.58 o 
  32   0  12        5.31        7.94      2.73 o 
  33   0  12      578.92      573.11     11.47 o 
  34   0  12      165.61      167.23      6.54 o 
  35   0  12        0.86        2.22      2.51 o 
  36   0  12      376.90      389.52      9.56 o 
  37   0  12      356.10      362.68      9.30 o 
  38   0  12      492.59      495.81     12.75 o 
  39   0  12      672.82      688.55     14.58 o 
  40   0  12      383.35      381.86     10.78 o 
  41   0  12      396.08      399.25     11.05 o 
   0   1  12     1957.54     1971.10     12.16 o 
   1   1  12        1.08        2.45      0.61 o 
   2   1  12      193.95      189.95      2.16 o 
   3   1  12     2397.18     2391.15     10.82 o 
   4   1  12      225.08      252.99      2.46 o 
   5   1  12     3803.09     3770.38     19.00 o 
   6   1  12      129.36      143.55      2.29 o 
   7   1  12      686.08      669.55      5.36 o 
   8   1  12       78.66       76.17      1.92 o 
   9   1  12       38.05       43.64      1.93 o 
  10   1  12       13.38       10.59      1.11 o 
  11   1  12      724.08      684.48      5.93 o 
  12   1  12       34.06       33.68      1.57 o 
  13   1  12      697.44      686.90      6.02 o 
  14   1  12      372.03      364.07      4.11 o 
  15   1  12      716.15      691.53      5.99 o 
  16   1  12       69.97       67.78      2.04 o 
  17   1  12      708.13      722.31      6.25 o 
  18   1  12       23.65       19.23      1.38 o 
  19   1  12       10.32        9.25      1.17 o 
  20   1  12       41.21       34.91      1.68 o 
  21   1  12        0.17        1.87      1.07 o 
  22   1  12      144.24      144.30      3.01 o 
  23   1  12      289.86      284.06      4.50 o 
  24   1  12        7.04        7.54      1.41 o 
  25   1  12      862.07      853.47      8.44 o 
  26   1  12       13.35       14.37      1.66 o 
  27   1  12      185.44      193.22      3.93 o 
  28   1  12        6.99        7.69      1.53 o 
  29   1  12      189.18      186.16      4.53 o 
  30   1  12      362.60      366.20      6.24 o 
  31   1  12       54.64       50.69      3.08 o 
  32   1  12      141.92      138.38      4.42 o 
  33   1  12      692.28      680.58      9.43 o 
  34   1  12       82.84       78.74      3.77 o 
  35   1  12      482.80      469.75      7.78 o 
  36   1  12      156.09      158.87      4.88 o 
  37   1  12      142.94      151.09      4.88 o 
  38   1  12        2.10        3.17      2.09 o 
  39   1  12        1.87        4.01      2.28 o 
  40   1  12      104.17      101.87      4.79 o 
  41   1  12       70.13       73.00      4.33 o 
   0   2  12       51.93       57.95      2.17 o 
   1   2  12      188.47      184.43      2.41 o 
   2   2  12       83.15       77.59      1.66 o 
   3   2  12        5.52        4.63      0.74 o 
   4   2  12        9.63        8.44      0.87 o 
   5   2  12        0.16       -0.22      0.71 o 
   6   2  12      152.37      156.38      2.36 o 
   7   2  12       51.92       49.75      1.62 o 
   8   2  12        0.99        2.79      0.88 o 
   9   2  12      140.02      137.67      2.39 o 
  10   2  12       26.89       27.44      1.43 o 
  11   2  12       40.08       41.88      1.66 o 
  12   2  12      256.16      255.38      3.52 o 
  13   2  12       14.83       12.05      1.31 o 
  14   2  12       17.76       12.72      1.37 o 
  15   2  12      100.18       99.30      2.58 o 
  16   2  12       99.89      102.43      2.57 o 
  17   2  12       67.10       68.99      2.33 o 
  18   2  12      525.12      507.06      5.65 o 
  19   2  12       54.00       52.88      2.26 o 
  20   2  12      393.00      366.69      4.98 o 
  21   2  12        6.25        3.21      1.35 o 
  22   2  12       12.12       11.31      1.69 o 
  23   2  12        0.21        0.28      1.33 o 
  24   2  12        4.08        3.48      1.49 o 
  25   2  12      359.42      348.44      5.57 o 
  26   2  12       11.70        9.10      1.75 o 
  27   2  12       45.91       40.13      2.65 o 
  28   2  12      196.14      196.46      4.60 o 
  29   2  12       19.71       20.40      2.19 o 
  30   2  12        8.31        4.85      1.74 o 
  31   2  12        0.08        1.66      1.65 o 
  32   2  12        4.20        3.90      1.79 o 
  33   2  12       26.43       32.03      2.68 o 
  34   2  12      100.25       92.99      4.00 o 
  35   2  12       21.35       15.28      2.75 o 
  36   2  12        6.84        5.42      2.08 o 
  37   2  12        7.32        5.78      2.30 o 
  38   2  12        6.79        5.42      2.34 o 
  39   2  12        0.67        1.54      2.27 o 
  40   2  12        0.62        2.39      2.39 o 
   0   3  12       14.05       17.20      1.60 o 
   1   3  12      352.55      341.67      3.39 o 
   2   3  12       25.04       27.35      1.27 o 
   3   3  12      616.77      592.65      5.34 o 
   4   3  12       17.36       21.53      1.30 o 
   5   3  12     1061.82     1059.21      7.18 o 
   6   3  12       47.29       51.37      2.08 o 
   7   3  12     1720.80     1714.59     10.40 o 
   8   3  12       12.18       15.68      1.28 o 
   9   3  12       98.37      106.21      2.33 o 
  10   3  12       16.98       19.05      1.35 o 
  11   3  12      354.78      365.47      4.21 o 
  12   3  12        2.04        4.32      1.12 o 
  13   3  12      626.87      609.93      6.37 o 
  14   3  12      505.95      499.27      5.24 o 
  15   3  12      775.78      780.85      7.08 o 
  16   3  12      118.61      126.96      2.84 o 
  17   3  12      625.14      624.97      6.81 o 
  18   3  12       49.27       51.26      2.30 o 
  19   3  12      482.52      473.11      7.09 o 
  20   3  12      206.19      201.48      3.93 o 
  21   3  12      395.03      398.55      6.62 o 
  22   3  12      162.63      168.06      3.75 o 
  23   3  12     1250.31     1254.81     11.35 o 
  24   3  12      157.48      171.53      4.41 o 
  25   3  12       65.31       62.43      2.97 o 
  26   3  12       83.86       85.22      3.90 o 
  27   3  12      375.78      370.24      6.11 o 
  28   3  12        2.61        0.74      1.53 o 
  29   3  12       24.13       23.08      2.25 o 
  30   3  12       23.17       22.76      2.29 o 
  31   3  12       76.52       78.72      3.42 o 
  32   3  12        6.31        4.83      1.83 o 
  33   3  12      269.39      271.46      7.31 o 
  34   3  12       26.81       25.88      2.51 o 
  35   3  12      272.33      269.89      6.85 o 
  36   3  12      113.59      121.50      4.94 o 
  37   3  12        0.34        4.04      2.27 o 
  38   3  12       22.05       25.69      3.03 o 
   0   4  12      844.20      818.88      8.99 o 
   1   4  12       14.41       12.66      1.28 o 
   2   4  12      702.17      697.16      5.61 o 
   3   4  12       35.54       34.19      1.59 o 
   4   4  12       19.16       15.70      1.34 o 
   5   4  12        0.73        2.05      1.10 o 
   6   4  12      436.93      429.58      5.80 o 
   7   4  12       24.13       24.58      1.61 o 
   8   4  12      400.80      386.13      4.43 o 
   9   4  12      243.84      233.14      3.46 o 
  10   4  12       22.76       24.98      1.63 o 
  11   4  12      417.91      409.73      4.89 o 
  12   4  12      761.04      755.86      6.99 o 
  13   4  12        4.67        6.39      1.27 o 
  14   4  12       26.23       24.86      1.71 o 
  15   4  12        1.53        4.29      1.24 o 
  16   4  12       26.81       24.63      1.72 o 
  17   4  12      134.34      140.12      3.10 o 
  18   4  12      572.35      567.93      6.50 o 
  19   4  12       19.89       19.25      1.89 o 
  20   4  12       41.44       43.51      2.42 o 
  21   4  12      508.42      494.59      6.83 o 
  22   4  12      295.39      296.58      5.25 o 
  23   4  12      211.98      220.35      5.39 o 
  24   4  12      611.16      599.19      7.99 o 
  25   4  12       64.49       73.50      3.28 o 
  26   4  12        1.94        3.41      1.65 o 
  27   4  12        3.78        6.40      1.79 o 
  28   4  12      276.81      275.27      5.73 o 
  29   4  12      203.09      213.51      4.82 o 
  30   4  12      347.82      360.47      6.13 o 
  31   4  12      318.35      317.16      5.82 o 
  32   4  12      122.00      131.59      4.48 o 
  33   4  12      215.08      212.61      6.90 o 
  34   4  12       56.28       53.39      3.35 o 
   0   5  12      119.16      126.74      5.39 o 
   1   5  12      180.12      181.27      3.61 o 
   2   5  12      114.98      122.12      3.23 o 
   3   5  12      836.73      806.19      7.81 o 
   4   5  12        7.47        9.40      1.54 o 
   5   5  12      424.90      414.95      5.61 o 
   6   5  12       26.93       24.41      1.93 o 
   7   5  12      563.17      541.83      6.25 o 
   8   5  12      238.72      225.64      4.44 o 
   9   5  12       52.60       50.21      2.59 o 
  10   5  12       46.70       48.69      2.78 o 
  11   5  12      124.97      112.54      3.70 o 
  12   5  12       76.69       63.97      2.90 o 
  13   5  12      318.86      297.34      5.32 o 
  14   5  12      154.78      158.33      3.71 o 
  15   5  12      501.79      512.90      6.43 o 
  16   5  12        0.03        2.78      1.52 o 
  17   5  12      102.42      104.85      3.52 o 
  18   5  12        1.92        1.59      1.48 o 
  19   5  12      156.03      148.13      4.21 o 
  20   5  12        9.74        7.24      1.70 o 
  21   5  12       61.31       59.83      2.90 o 
  22   5  12        0.17        1.02      1.73 o 
  23   5  12      105.08       97.83      4.41 o 
  24   5  12        8.27        7.93      2.04 o 
  25   5  12      138.29      146.78      4.55 o 
  26   5  12      133.24      136.38      4.45 o 
  27   5  12      329.37      334.36      6.41 o 
  28   5  12        0.41        3.41      1.99 o 
  29   5  12       32.05       26.91      2.72 o 
  30   5  12        0.36        1.79      2.06 o 
   0   6  12       12.27       13.30      4.70 o 
   1   6  12       75.80       81.75      3.78 o 
   2   6  12      294.19      261.68      5.90 o 
   3   6  12       19.73       21.27      2.54 o 
   4   6  12       45.79       44.65      3.13 o 
   5   6  12       51.62       50.61      3.10 o 
   6   6  12        4.87        4.67      1.91 o 
   7   6  12        5.04        5.42      1.92 o 
   8   6  12       61.14       53.64      3.86 o 
   9   6  12       58.56       55.00      3.11 o 
  10   6  12       15.60       15.98      2.26 o 
  11   6  12        0.98        1.16      1.81 o 
  12   6  12       63.31       60.85      3.41 o 
  13   6  12       46.98       49.67      3.03 o 
  14   6  12        5.36        4.47      1.90 o 
  15   6  12       13.95       14.65      2.24 o 
  16   6  12       32.71       32.83      2.72 o 
  17   6  12        0.91        2.51      1.78 o 
  18   6  12       16.86       20.24      2.28 o 
  19   6  12       19.20       16.85      2.20 o 
  20   6  12        6.08        4.02      1.86 o 
  21   6  12       11.35       12.21      2.22 o 
  22   6  12       21.04       16.75      2.48 o 
  23   6  12       12.69       12.09      2.27 o 
   0   7  12      271.99      255.72      8.68 o 
   1   7  12        6.89       11.74      2.47 o 
   2   7  12       28.78       29.62      3.00 o 
   3   7  12      146.81      145.03      4.98 o 
   4   7  12       52.26       57.44      3.67 o 
   5   7  12      331.25      331.07      6.96 o 
   6   7  12        0.60        2.91      2.26 o 
   7   7  12      234.51      238.66      5.69 o 
   8   7  12       45.37       44.13      3.23 o 
   9   7  12       13.65       15.15      2.53 o 
  10   7  12       19.18       17.66      2.48 o 
  11   7  12       39.53       41.07      3.09 o 
  12   7  12       11.60       14.13      2.39 o 
   1   1  13      109.20      111.81      1.75 o 
   2   1  13      702.31      698.51      4.64 o 
   3   1  13       34.86       34.81      1.35 o 
   4   1  13      798.67      827.98      5.99 o 
   5   1  13       72.24       77.86      1.85 o 
   6   1  13     1036.82     1070.04      7.56 o 
   7   1  13        0.03        1.50      0.91 o 
   8   1  13     1074.56     1070.41      8.06 o 
   9   1  13        7.94        9.62      1.14 o 
  10   1  13      121.35      117.77      2.56 o 
  11   1  13       36.74       33.62      1.93 o 
  12   1  13      597.87      593.80      5.52 o 
  13   1  13        4.83        5.15      1.06 o 
  14   1  13     1275.18     1265.20      8.89 o 
  15   1  13       32.29       32.00      1.64 o 
  16   1  13     1299.40     1317.90      9.24 o 
  17   1  13       99.37       96.24      2.45 o 
  18   1  13      409.45      394.00      4.51 o 
  19   1  13      104.08      103.21      2.85 o 
  20   1  13       66.55       61.02      2.49 o 
  21   1  13        0.03        0.01      1.25 o 
  22   1  13      695.62      680.29      7.68 o 
  23   1  13        0.08        2.88      1.38 o 
  24   1  13      622.97      584.32      7.14 o 
  25   1  13       25.83       26.05      2.35 o 
  26   1  13      359.43      348.25      6.73 o 
  27   1  13        6.83        4.83      1.78 o 
  28   1  13      211.54      210.29      5.08 o 
  29   1  13       85.60       80.11      3.64 o 
  30   1  13        0.03        1.35      1.74 o 
  31   1  13       27.72       20.55      2.61 o 
  32   1  13       27.20       30.55      2.86 o 
  33   1  13        9.92        9.50      2.27 o 
  34   1  13      321.71      306.72      8.55 o 
  35   1  13       20.49       19.75      2.72 o 
  36   1  13       39.52       37.81      3.58 o 
  37   1  13       18.76       17.09      3.03 o 
  38   1  13      210.00      210.44      6.71 o 
  39   1  13       88.62       82.49      4.84 o 
   1   2  13        9.17        8.76      0.99 o 
   2   2  13       73.31       70.61      1.84 o 
   3   2  13       17.52       18.10      1.36 o 
   4   2  13        8.43        6.54      0.94 o 
   5   2  13        3.51        3.24      0.93 o 
   6   2  13        0.19        0.10      0.85 o 
   7   2  13       72.05       70.96      1.93 o 
   8   2  13       45.69       45.64      1.86 o 
   9   2  13        7.61        8.01      1.13 o 
  10   2  13       89.88       85.55      2.27 o 
  11   2  13       32.49       33.99      1.78 o 
  12   2  13       14.08       13.09      1.42 o 
  13   2  13      102.01      102.20      2.67 o 
  14   2  13      171.26      169.26      3.33 o 
  15   2  13        0.01        1.37      1.09 o 
  16   2  13       79.62       82.50      2.49 o 
  17   2  13       83.83       83.19      2.73 o 
  18   2  13      525.43      534.85      6.30 o 
  19   2  13       29.30       32.74      2.04 o 
  20   2  13      604.12      592.91      6.78 o 
  21   2  13       24.43       25.62      2.02 o 
  22   2  13      665.66      645.66      7.79 o 
  23   2  13        0.05        2.86      1.62 o 
  24   2  13       21.59       21.48      2.85 o 
  25   2  13       23.95       21.31      2.24 o 
  26   2  13       10.54       10.69      1.92 o 
  27   2  13       47.84       53.77      3.00 o 
  28   2  13      553.77      534.26      7.84 o 
  29   2  13       53.63       62.00      3.23 o 
  30   2  13     1300.94     1289.31     13.44 o 
  31   2  13      112.08      114.49      4.10 o 
  32   2  13       92.45       94.12      3.90 o 
  33   2  13        1.99        2.04      1.89 o 
  34   2  13       12.28       12.76      2.34 o 
  35   2  13        9.39       12.70      2.67 o 
  36   2  13       81.63       76.72      5.00 o 
  37   2  13       70.29       67.54      4.22 o 
   1   3  13      119.56      123.43      2.38 o 
   2   3  13      754.68      743.88      5.98 o 
   3   3  13        2.56        5.93      1.08 o 
   4   3  13     1463.35     1427.80      9.44 o 
   5   3  13       84.21       90.58      2.30 o 
   6   3  13     1726.16     1760.14     12.34 o 
   7   3  13       20.45       27.21      1.68 o 
   8   3  13     1382.51     1367.65      9.79 o 
   9   3  13       84.25       87.96      2.33 o 
  10   3  13        0.56        3.69      1.09 o 
  11   3  13       48.75       56.81      2.04 o 
  12   3  13      557.47      556.76      5.65 o 
  13   3  13        0.86        9.39      1.37 o 
  14   3  13     2433.70     2368.65     16.15 o 
  15   3  13       95.31      105.23      3.05 o 
  16   3  13     1499.46     1469.40     11.61 o 
  17   3  13        0.01        5.20      1.38 o 
  18   3  13      454.92      464.71      5.83 o 
  19   3  13       40.12       42.20      2.26 o 
  20   3  13        6.57        9.71      1.69 o 
  21   3  13        0.23        6.21      1.63 o 
  22   3  13     1192.24     1199.18     11.48 o 
  23   3  13        8.98       12.93      1.92 o 
  24   3  13      852.73      845.82     10.80 o 
  25   3  13       82.90       83.65      3.37 o 
  26   3  13      429.02      418.94      6.65 o 
  27   3  13        0.01        5.82      1.84 o 
  28   3  13       41.93       40.56      2.89 o 
  29   3  13        6.77        5.19      1.93 o 
  30   3  13       59.79       59.07      3.26 o 
  31   3  13       13.37       11.78      2.17 o 
  32   3  13      165.85      174.11      4.97 o 
  33   3  13       16.40       16.49      2.53 o 
  34   3  13      223.70      211.00      5.60 o 
  35   3  13        0.90        5.60      2.43 o 
   1   4  13      137.79      135.04      2.93 o 
   2   4  13       11.93       10.89      1.41 o 
   3   4  13        3.37        0.83      1.15 o 
   4   4  13       13.56       12.44      1.41 o 
   5   4  13       82.22       82.46      2.48 o 
   6   4  13        2.23        1.17      1.24 o 
   7   4  13       45.95       39.52      2.04 o 
   8   4  13       34.64       33.86      2.09 o 
   9   4  13        5.37        4.30      1.42 o 
  10   4  13       12.46       12.10      1.60 o 
  11   4  13       74.05       61.12      2.39 o 
  12   4  13        2.43        1.77      1.28 o 
  13   4  13       23.55       16.78      1.67 o 
  14   4  13       66.55       62.19      2.50 o 
  15   4  13        0.32        1.00      1.28 o 
  16   4  13       11.24       11.33      1.66 o 
  17   4  13       72.85       73.96      2.82 o 
  18   4  13       27.07       25.77      2.26 o 
  19   4  13       42.14       43.07      2.52 o 
  20   4  13        0.11        2.70      1.51 o 
  21   4  13       48.73       47.98      2.64 o 
  22   4  13       81.72       86.76      3.27 o 
  23   4  13       59.33       50.30      2.93 o 
  24   4  13        5.19        4.43      1.80 o 
  25   4  13       41.99       40.55      2.82 o 
  26   4  13        0.18        2.23      1.87 o 
  27   4  13        2.20        2.07      1.84 o 
  28   4  13        1.23        2.78      1.88 o 
  29   4  13       25.39       24.91      2.68 o 
  30   4  13        0.09        1.26      1.98 o 
  31   4  13        0.23        0.41      2.02 o 
  32   4  13       14.68       13.14      2.41 o 
   1   5  13       11.78       14.34      1.90 o 
   2   5  13      443.03      449.12      6.62 o 
   3   5  13        0.07        8.89      1.94 o 
   4   5  13     1206.18     1188.86     12.18 o 
   5   5  13       29.62       27.63      2.36 o 
   6   5  13      490.83      502.14      7.00 o 
   7   5  13      158.82      154.24      4.30 o 
   8   5  13      567.14      549.77      7.35 o 
   9   5  13        6.70       12.09      2.08 o 
  10   5  13        0.79        3.99      1.82 o 
  11   5  13       39.53       44.92      2.85 o 
  12   5  13      811.70      783.30      9.59 o 
  13   5  13       18.16       18.39      2.28 o 
  14   5  13      782.70      779.71      9.28 o 
  15   5  13        0.02        6.07      1.73 o 
  16   5  13      670.24      674.12      7.48 o 
  17   5  13       71.21       67.78      2.81 o 
  18   5  13      108.33      109.20      3.78 o 
  19   5  13        0.13        2.67      1.60 o 
  20   5  13       29.85       28.01      2.36 o 
  21   5  13        1.15        3.50      1.67 o 
  22   5  13      496.54      486.65      9.31 o 
  23   5  13        0.01        2.61      1.80 o 
  24   5  13      608.14      610.67      8.48 o 
  25   5  13       13.21       12.15      2.21 o 
  26   5  13      183.22      182.90      5.13 o 
  27   5  13      110.25      101.76      4.01 o 
   1   6  13       23.84       25.32      3.15 o 
   2   6  13       85.60       81.20      3.91 o 
   3   6  13       26.84       20.74      2.66 o 
   4   6  13       28.80       34.38      3.48 o 
   5   6  13      156.85      158.18      4.99 o 
   6   6  13       20.91       16.22      2.45 o 
   7   6  13       12.81       13.46      2.16 o 
   8   6  13        3.57        3.32      1.87 o 
   9   6  13       28.55       22.71      2.47 o 
  10   6  13       27.73       31.58      3.21 o 
  11   6  13       13.45       11.40      2.24 o 
  12   6  13        9.54        8.83      2.12 o 
  13   6  13        0.40        0.10      1.86 o 
  14   6  13       47.06       44.07      3.01 o 
  15   6  13       10.40       12.61      2.30 o 
  16   6  13       34.86       25.99      2.64 o 
  17   6  13        0.01        6.16      2.07 o 
  18   6  13       66.10       67.11      3.56 o 
  19   6  13       32.47       32.54      2.88 o 
   0   0  14      260.35      264.10      6.51 o 
   1   0  14       31.38       39.38      2.35 o 
   2   0  14     3318.06     3423.04     25.82 o 
   3   0  14     1087.50     1183.96     11.50 o 
   4   0  14      649.49      678.44      8.06 o 
   5   0  14       90.47      104.17      4.10 o 
   6   0  14     1276.01     1271.36     12.27 o 
   7   0  14      106.69      129.41      4.13 o 
   8   0  14     2800.11     2820.25     22.48 o 
   9   0  14      263.13      273.20      5.32 o 
  10   0  14     1237.74     1256.39     13.11 o 
  11   0  14      185.48      185.01      4.47 o 
  12   0  14       55.11       65.88      3.05 o 
  13   0  14       45.01       46.47      2.78 o 
  14   0  14      110.87      113.94      3.86 o 
  15   0  14        6.23        2.27      1.71 o 
  16   0  14      100.84      102.01      4.15 o 
  17   0  14      600.25      579.06      9.36 o 
  18   0  14      858.85      853.82     11.88 o 
  19   0  14      356.44      373.93      7.47 o 
  20   0  14      376.59      398.46      7.78 o 
  21   0  14       60.66       57.23      3.83 o 
  22   0  14      553.44      562.39     12.38 o 
  23   0  14       89.06       89.86      4.91 o 
  24   0  14      113.24      118.56      7.72 o 
  25   0  14        3.50        5.84      2.39 o 
  26   0  14      238.72      232.75      7.92 o 
  27   0  14        1.74        2.48      2.49 o 
  28   0  14      364.36      386.66     11.28 o 
  29   0  14      200.07      196.03      7.72 o 
  30   0  14       62.52       63.37      5.24 o 
  31   0  14      151.72      154.40      7.21 o 
  32   0  14      869.99      889.80     18.13 o 
  33   0  14      302.54      310.24     10.42 o 
  34   0  14        0.75        2.18      3.27 o 
  35   0  14       21.35       13.96      4.05 o 
  36   0  14      200.42      216.09      9.51 o 
   0   1  14       88.61       88.41      3.05 o 
   1   1  14        0.10        0.73      0.90 o 
   2   1  14      182.32      180.34      2.74 o 
   3   1  14     1282.71     1312.92      8.38 o 
   4   1  14       66.75       75.66      1.98 o 
   5   1  14      627.82      661.50      5.82 o 
   6   1  14      135.33      141.95      2.84 o 
   7   1  14      975.41      976.44      7.94 o 
   8   1  14       11.60       13.34      1.34 o 
   9   1  14      210.97      209.10      3.34 o 
  10   1  14        3.49        3.93      1.12 o 
  11   1  14       86.51       88.54      2.41 o 
  12   1  14        6.48        7.33      1.24 o 
  13   1  14      690.49      686.85      6.48 o 
  14   1  14       20.82       19.57      1.63 o 
  15   1  14      844.44      844.44      8.25 o 
  16   1  14      107.18      109.15      3.27 o 
  17   1  14      708.54      727.39      7.36 o 
  18   1  14      110.57      114.80      3.08 o 
  19   1  14      103.22      103.91      2.98 o 
  20   1  14       55.85       54.47      2.52 o 
  21   1  14       53.54       49.40      2.91 o 
  22   1  14        0.10        2.87      1.74 o 
  23   1  14      540.36      519.84      8.13 o 
  24   1  14       11.28       17.35      2.21 o 
  25   1  14      667.06      646.71      9.00 o 
  26   1  14      219.14      222.55      5.27 o 
  27   1  14      301.64      300.19      7.55 o 
  28   1  14       56.45       61.57      3.38 o 
  29   1  14        3.85        3.06      1.92 o 
  30   1  14        0.04       -0.18      1.80 o 
  31   1  14       15.33       14.29      2.50 o 
  32   1  14       52.78       53.05      3.59 o 
  33   1  14      331.38      323.84      7.85 o 
  34   1  14      383.73      382.73      8.61 o 
  35   1  14       41.74       45.68      3.89 o 
  36   1  14      130.84      133.50      6.14 o 
   0   2  14      478.38      469.92      7.19 o 
   1   2  14        9.36       12.02      1.31 o 
   2   2  14        6.06        5.84      1.11 o 
   3   2  14       48.01       47.01      1.81 o 
   4   2  14        6.16        5.20      1.12 o 
   5   2  14       24.21       22.39      1.47 o 
   6   2  14       20.27       19.76      1.45 o 
   7   2  14       13.89       14.07      1.34 o 
   8   2  14       36.57       41.16      1.80 o 
   9   2  14       30.60       30.37      1.76 o 
  10   2  14       90.58       97.30      2.60 o 
  11   2  14        8.11        4.26      1.22 o 
  12   2  14       44.76       42.48      2.12 o 
  13   2  14       25.21       22.32      1.83 o 
  14   2  14       13.66       10.06      1.57 o 
  15   2  14      127.10      123.58      3.16 o 
  16   2  14      116.81      120.65      3.17 o 
  17   2  14       25.94       23.06      1.91 o 
  18   2  14       28.94       24.39      2.06 o 
  19   2  14      136.79      136.34      3.72 o 
  20   2  14      249.96      250.50      4.74 o 
  21   2  14       56.27       61.21      3.56 o 
  22   2  14       24.35       19.94      2.11 o 
  23   2  14        0.07       -0.42      1.59 o 
  24   2  14       91.76       81.00      3.36 o 
  25   2  14       37.80       34.02      2.54 o 
  26   2  14       10.59        9.77      1.98 o 
  27   2  14       41.55       36.94      2.85 o 
  28   2  14      150.13      150.28      4.59 o 
  29   2  14        2.18        1.72      1.86 o 
  30   2  14       65.67       72.57      3.63 o 
  31   2  14        8.35        5.60      2.06 o 
  32   2  14       95.62       91.99      4.33 o 
  33   2  14       53.01       45.03      3.70 o 
  34   2  14       34.84       39.20      3.55 o 
  35   2  14        0.60        4.89      2.50 o 
   0   3  14       75.42       73.98      3.19 o 
   1   3  14      164.06      154.84      3.04 o 
   2   3  14       15.84       18.29      1.46 o 
   3   3  14     1371.62     1364.41      9.59 o 
   4   3  14       18.39       20.98      1.56 o 
   5   3  14      545.61      545.38      5.92 o 
   6   3  14       19.56       20.66      1.76 o 
   7   3  14      246.49      245.29      4.45 o 
   8   3  14      162.05      161.66      3.50 o 
   9   3  14       48.52       54.44      2.40 o 
  10   3  14      101.27      103.29      2.90 o 
  11   3  14      146.79      158.75      3.47 o 
  12   3  14      493.82      497.87      5.78 o 
  13   3  14      298.50      296.11      4.60 o 
  14   3  14      191.13      194.82      3.83 o 
  15   3  14     1233.61     1225.41     10.73 o 
  16   3  14        0.56        5.84      1.61 o 
  17   3  14        4.48        6.39      1.62 o 
  18   3  14      223.81      209.59      4.30 o 
  19   3  14       79.67       81.81      4.11 o 
  20   3  14      337.49      327.93      6.17 o 
  21   3  14       94.23       88.84      3.22 o 
  22   3  14       21.36       20.54      2.06 o 
  23   3  14       13.18       15.97      2.06 o 
  24   3  14      570.50      560.06     10.88 o 
  25   3  14      496.25      507.26      7.21 o 
  26   3  14        1.80        2.56      1.71 o 
  27   3  14      267.77      264.06      5.30 o 
  28   3  14        0.39        4.43      1.91 o 
  29   3  14       19.30       20.66      2.51 o 
  30   3  14        4.50        7.82      2.23 o 
  31   3  14      105.21       99.80      4.33 o 
  32   3  14        8.88        5.31      2.30 o 
   0   4  14      917.70      873.84     12.89 o 
   1   4  14        5.09        7.08      1.57 o 
   2   4  14      340.70      320.95      4.90 o 
   3   4  14        6.37        6.70      1.45 o 
   4   4  14        3.26        4.23      1.44 o 
   5   4  14        7.52        8.48      1.52 o 
   6   4  14       40.31       41.34      2.21 o 
   7   4  14       45.66       51.83      2.45 o 
   8   4  14      375.60      368.71      5.86 o 
   9   4  14       34.93       36.80      2.45 o 
  10   4  14      346.89      340.98      5.67 o 
  11   4  14      142.13      146.43      4.15 o 
  12   4  14       60.15       60.81      2.90 o 
  13   4  14        1.56        0.55      1.59 o 
  14   4  14      158.53      159.71      3.92 o 
  15   4  14       21.29       24.80      2.04 o 
  16   4  14       56.25       60.51      2.82 o 
  17   4  14      262.43      258.60      4.81 o 
  18   4  14       15.71       20.83      2.09 o 
  19   4  14       40.72       39.50      2.90 o 
  20   4  14      349.69      337.00      5.61 o 
  21   4  14       90.73       94.62      3.43 o 
  22   4  14       46.32       49.82      2.78 o 
  23   4  14       13.60       10.32      2.03 o 
  24   4  14       84.10       79.81      3.44 o 
  25   4  14        2.19        0.53      1.78 o 
  26   4  14      156.15      150.67      4.56 o 
  27   4  14       23.62       21.06      2.49 o 
  28   4  14      201.30      212.67      5.31 o 
  29   4  14      203.04      210.02      5.35 o 
   0   5  14      154.69      164.83      7.17 o 
   1   5  14      243.32      244.32      5.26 o 
   2   5  14        0.50        3.09      1.95 o 
   3   5  14      281.05      289.17      5.92 o 
   4   5  14       12.31       15.43      2.68 o 
   5   5  14      788.54      787.67     10.08 o 
   6   5  14        0.96        5.60      2.00 o 
   7   5  14      149.37      156.97      5.34 o 
   8   5  14       90.72       88.64      3.60 o 
   9   5  14       84.06       90.80      3.68 o 
  10   5  14       62.23       58.91      3.22 o 
  11   5  14       77.74       85.27      3.84 o 
  12   5  14       71.04       63.43      3.26 o 
  13   5  14      178.67      191.61      4.87 o 
  14   5  14       66.18       56.48      3.05 o 
  15   5  14      392.89      406.72      6.97 o 
  16   5  14       12.13       20.23      2.34 o 
  17   5  14      171.19      173.64      4.68 o 
  18   5  14       15.29       11.66      2.00 o 
  19   5  14       44.36       40.05      2.88 o 
  20   5  14      117.17      119.27      3.85 o 
  21   5  14        0.37        2.03      1.80 o 
  22   5  14        1.13        0.39      1.92 o 
  23   5  14      147.44      160.30      5.83 o 
   0   6  14      458.33      429.70     11.30 o 
   1   6  14       14.75       15.09      2.56 o 
   2   6  14        3.67        3.62      2.19 o 
   3   6  14       20.06       19.86      2.69 o 
   4   6  14      110.90      115.59      4.67 o 
   5   6  14      114.91      106.67      4.40 o 
   6   6  14        0.09       -0.34      2.00 o 
   7   6  14        0.73        2.07      2.04 o 
   8   6  14       15.76       10.02      2.50 o 
   9   6  14       24.47       20.59      2.77 o 
  10   6  14       26.95       28.38      2.81 o 
  11   6  14       60.30       54.46      3.47 o 
  12   6  14       11.46       11.86      2.35 o 
  13   6  14        2.25        2.06      2.03 o 
   1   1  15       41.11       42.30      2.04 o 
   2   1  15       21.67       21.58      2.13 o 
   3   1  15        0.12        4.03      1.32 o 
   4   1  15      573.64      585.92      6.03 o 
   5   1  15       12.75       16.29      1.50 o 
   6   1  15      649.13      653.53      6.00 o 
   7   1  15       76.46       80.37      2.30 o 
   8   1  15        7.84        5.76      1.26 o 
   9   1  15      100.54      103.22      2.88 o 
  10   1  15      190.49      183.99      3.74 o 
  11   1  15       44.10       48.69      2.38 o 
  12   1  15      108.40      110.91      3.19 o 
  13   1  15        7.35        7.80      1.47 o 
  14   1  15       63.00       71.52      2.71 o 
  15   1  15      179.62      192.23      3.96 o 
  16   1  15      226.77      236.14      4.59 o 
  17   1  15       73.36       77.01      3.22 o 
  18   1  15       10.15        9.66      2.13 o 
  19   1  15       65.74       67.33      3.16 o 
  20   1  15       12.57        9.40      2.00 o 
  21   1  15       11.10        9.87      2.04 o 
  22   1  15      150.50      146.59      4.53 o 
  23   1  15      369.45      365.64      8.10 o 
  24   1  15       73.32       73.70      3.62 o 
  25   1  15      237.67      228.14      5.43 o 
  26   1  15       57.46       49.77      3.28 o 
  27   1  15      261.76      264.75      5.95 o 
  28   1  15       17.51       15.40      2.45 o 
  29   1  15        1.15       -1.40      1.80 o 
  30   1  15       21.11       19.75      3.07 o 
  31   1  15       26.51       25.49      3.31 o 
  32   1  15       17.80       16.91      3.16 o 
  33   1  15      221.51      225.84      6.99 o 
   1   2  15     1739.21     1767.49     14.02 o 
   2   2  15       11.09       15.21      1.72 o 
   3   2  15     1016.24     1029.61      9.36 o 
   4   2  15       11.19       17.29      1.60 o 
   5   2  15        0.04        0.76      1.17 o 
   6   2  15        6.44        7.36      1.37 o 
   7   2  15      439.43      453.01      6.11 o 
   8   2  15        9.24       17.30      1.92 o 
   9   2  15     2611.44     2683.73     18.97 o 
  10   2  15       53.78       70.23      2.62 o 
  11   2  15     1212.51     1223.68     10.55 o 
  12   2  15       15.10       21.49      1.85 o 
  13   2  15     1257.68     1275.70     10.96 o 
  14   2  15       74.58       77.32      2.88 o 
  15   2  15       18.99       19.16      1.91 o 
  16   2  15       30.49       32.63      2.21 o 
  17   2  15      692.69      737.01      8.18 o 
  18   2  15        6.08       15.33      1.88 o 
  19   2  15     1277.23     1299.67     11.77 o 
  20   2  15       15.97       23.87      2.10 o 
  21   2  15     1287.39     1287.79     12.74 o 
  22   2  15      181.28      200.76      4.58 o 
  23   2  15       63.49       73.95      3.50 o 
  24   2  15        0.06        2.23      1.81 o 
  25   2  15        3.14        4.81      1.98 o 
  26   2  15       92.41       88.91      3.84 o 
  27   2  15      430.69      436.64      7.38 o 
  28   2  15        7.69       11.61      2.31 o 
  29   2  15      386.26      396.26      8.21 o 
  30   2  15        0.59        1.77      2.17 o 
  31   2  15      267.86      261.35      6.44 o 
  32   2  15        9.40       11.02      2.62 o 
   1   3  15       22.82       21.06      1.75 o 
   2   3  15       31.12       35.54      2.17 o 
   3   3  15       26.58       24.92      1.92 o 
   4   3  15      207.79      193.62      3.81 o 
   5   3  15       44.73       41.48      2.25 o 
   6   3  15       51.03       49.41      2.39 o 
   7   3  15        7.08        6.89      1.57 o 
   8   3  15        7.53        5.79      1.59 o 
   9   3  15       15.30       20.54      2.10 o 
  10   3  15       59.53       54.07      2.90 o 
  11   3  15       15.17       13.86      2.10 o 
  12   3  15        0.09       -1.06      1.51 o 
  13   3  15       11.15        6.23      1.68 o 
  14   3  15        8.38       10.72      1.75 o 
  15   3  15       55.79       54.57      2.61 o 
  16   3  15        6.79        8.95      1.72 o 
  17   3  15      175.09      171.49      4.04 o 
  18   3  15        6.73        4.85      1.61 o 
  19   3  15      108.92      104.14      3.48 o 
  20   3  15       43.46       40.96      2.59 o 
  21   3  15       99.22      107.83      3.85 o 
  22   3  15       11.76       10.65      1.98 o 
  23   3  15      251.31      240.21      5.09 o 
  24   3  15        2.85        6.86      1.92 o 
  25   3  15      314.70      311.51      6.00 o 
  26   3  15       93.44      100.91      4.08 o 
  27   3  15      210.49      204.67      5.38 o 
  28   3  15       97.00      103.24      4.19 o 
  29   3  15       52.82       55.85      3.48 o 
   1   4  15       26.45       22.76      2.20 o 
   2   4  15        3.21        3.50      1.64 o 
   3   4  15       45.98       42.44      2.65 o 
   4   4  15        5.81        5.31      1.74 o 
   5   4  15       35.11       31.24      2.44 o 
   6   4  15       23.59       14.34      1.97 o 
   7   4  15       45.42       44.31      2.80 o 
   8   4  15        0.65        0.29      1.63 o 
   9   4  15       21.00       22.32      2.21 o 
  10   4  15       10.05        8.93      1.87 o 
  11   4  15        6.68        5.13      1.86 o 
  12   4  15       26.19       27.37      2.49 o 
  13   4  15        1.43        2.95      1.80 o 
  14   4  15       47.48       44.50      2.98 o 
  15   4  15        0.04        0.03      1.78 o 
  16   4  15        6.00        3.98      1.94 o 
  17   4  15        0.02        0.85      1.62 o 
  18   4  15        7.52        4.91      1.78 o 
  19   4  15       27.20       23.75      2.32 o 
  20   4  15       13.60        9.44      1.97 o 
  21   4  15        0.17       -0.11      1.63 o 
  22   4  15        0.52       -1.33      1.78 o 
  23   4  15        0.90       -0.70      1.88 o 
  24   4  15        5.22        4.78      2.10 o 
  25   4  15        9.21        7.59      2.22 o 
   1   5  15        0.98       -0.08      1.85 o 
   2   5  15      132.66      139.22      4.55 o 
   3   5  15       17.89       15.15      2.39 o 
   4   5  15        1.32        1.17      1.88 o 
   5   5  15      119.24      117.95      5.52 o 
   6   5  15       26.92       29.92      2.94 o 
   7   5  15        7.13        3.83      2.11 o 
   8   5  15        2.16       -0.28      1.96 o 
   9   5  15       27.08       21.67      2.55 o 
  10   5  15       17.13       11.18      2.19 o 
  11   5  15        8.61        9.02      2.11 o 
  12   5  15       27.59       23.39      2.59 o 
  13   5  15       62.12       61.15      3.39 o 
  14   5  15       11.81        9.56      2.18 o 
  15   5  15       40.12       31.03      2.77 o 
  16   5  15       51.33       50.42      3.35 o 
  17   5  15       33.71       30.08      2.77 o 
  18   5  15       22.18       22.58      2.69 o 
   4   0  16       60.81       55.92      9.48 o 
   5   0  16      338.96      328.59      9.53 o 
   6   0  16      168.30      186.61      6.58 o 
   7   0  16      105.44       99.84      4.89 o 
   8   0  16       47.68       59.71      4.16 o 
   9   0  16      227.68      247.50      8.48 o 
  10   0  16     2249.70     2360.69     35.60 o 
  11   0  16       30.10       40.28      3.79 o 
  12   0  16     1590.76     1603.59     22.61 o 
  13   0  16        0.02        8.09      2.75 o 
  14   0  16      335.56      358.51      9.38 o 
  15   0  16        2.44       10.98      2.83 o 
  16   0  16      188.08      199.02      7.19 o 
  17   0  16       53.82       61.83      6.14 o 
  18   0  16      942.11      988.36     17.01 o 
  19   0  16      139.25      129.45     10.41 o 
  20   0  16      612.15      655.90     13.53 o 
  21   0  16        0.04       10.19      3.12 o 
  22   0  16      873.56      872.95     16.19 o 
  23   0  16      112.65      132.62      7.40 o 
  24   0  16      220.63      224.55     12.08 o 
  25   0  16      175.67      179.52      8.83 o 
  26   0  16      144.85      145.46      9.25 o 
  27   0  16       19.79       17.45      4.76 o 
  28   0  16      514.37      501.85     16.29 o 
  29   0  16       26.43       27.67      7.71 o 
  30   0  16      344.17      342.94     13.76 o 
   0   1  16       18.22       13.24      3.30 o 
   1   1  16        0.38        0.99      1.96 o 
   2   1  16       46.55       46.45      3.14 o 
   3   1  16        5.28        7.84      1.71 o 
   4   1  16        0.07        1.57      1.67 o 
   5   1  16      403.33      418.36      6.58 o 
   6   1  16      347.38      360.70      5.45 o 
   7   1  16       14.72       16.10      1.81 o 
   8   1  16        2.39        3.47      1.44 o 
   9   1  16        2.44        3.35      1.39 o 
  10   1  16        3.96        1.72      1.37 o 
  11   1  16       55.89       56.62      2.69 o 
  12   1  16      181.44      186.41      4.26 o 
  13   1  16        3.00        2.22      1.69 o 
  14   1  16       70.94       71.62      3.22 o 
  15   1  16        3.08        4.59      1.73 o 
  16   1  16      141.18      145.35      5.05 o 
  17   1  16       18.17       16.04      2.16 o 
  18   1  16       39.53       37.83      2.76 o 
  19   1  16       34.90       28.93      2.70 o 
  20   1  16      120.97      121.40      4.33 o 
  21   1  16        3.07        2.09      1.88 o 
  22   1  16       68.02       65.71      4.16 o 
  23   1  16       13.52       12.02      2.33 o 
  24   1  16        0.50       -0.78      1.92 o 
  25   1  16      191.20      184.55      5.32 o 
  26   1  16      199.82      197.92      6.16 o 
  27   1  16       55.99       54.99      4.08 o 
  28   1  16       34.65       32.03      3.56 o 
  29   1  16       52.41       48.35      4.57 o 
   0   2  16       47.17       51.02      3.85 o 
   1   2  16        9.95       11.02      1.90 o 
   2   2  16       82.29       78.93      3.00 o 
   3   2  16       14.68       13.10      1.95 o 
   4   2  16       23.67       24.08      2.29 o 
   5   2  16       73.39       75.13      3.37 o 
   6   2  16       24.28       26.99      2.48 o 
   7   2  16      115.37      122.16      3.42 o 
   8   2  16        1.15        1.27      1.54 o 
   9   2  16        7.68        6.10      1.82 o 
  10   2  16       48.96       55.38      3.06 o 
  11   2  16        2.56        1.45      1.63 o 
  12   2  16       31.02       31.36      2.84 o 
  13   2  16        0.49        1.24      1.49 o 
  14   2  16       70.92       70.74      2.94 o 
  15   2  16       62.32       65.18      2.86 o 
  16   2  16       26.06       23.23      2.11 o 
  17   2  16       19.43       20.88      2.06 o 
  18   2  16      116.52      112.39      3.70 o 
  19   2  16       48.08       53.26      2.89 o 
  20   2  16       34.33       33.92      2.53 o 
  21   2  16       44.16       40.55      2.86 o 
  22   2  16        5.15        5.53      1.98 o 
  23   2  16       49.38       48.43      3.04 o 
  24   2  16       42.87       43.69      3.04 o 
  25   2  16       42.10       41.83      3.16 o 
  26   2  16      217.64      215.18      5.69 o 
  27   2  16        2.14        6.27      2.29 o 
  28   2  16        0.70        1.52      2.03 o 
   0   3  16       45.29       46.02      3.64 o 
   1   3  16      130.14      124.03      3.84 o 
   2   3  16       21.93       20.02      2.02 o 
   3   3  16      273.53      284.49      4.99 o 
   4   3  16       64.38       69.62      3.07 o 
   5   3  16        5.69        3.00      1.76 o 
   6   3  16        3.47        1.28      1.70 o 
   7   3  16      136.57      148.42      4.28 o 
   8   3  16        4.53        1.45      1.91 o 
   9   3  16        4.42        1.38      1.75 o 
  10   3  16       20.67       23.23      2.46 o 
  11   3  16       11.14       10.59      2.12 o 
  12   3  16       23.41       23.36      2.51 o 
  13   3  16      154.25      159.18      4.75 o 
  14   3  16        3.29        2.55      1.84 o 
  15   3  16        6.75        6.56      1.86 o 
  16   3  16      195.49      189.06      4.43 o 
  17   3  16       38.01       32.83      2.42 o 
  18   3  16       57.10       53.88      2.79 o 
  19   3  16       24.42       21.90      2.20 o 
  20   3  16       36.97       34.73      2.59 o 
  21   3  16       12.12       11.91      2.04 o 
  22   3  16       21.22       18.53      2.44 o 
  23   3  16        6.84        3.92      1.99 o 
  24   3  16      112.73      115.58      4.38 o 
  25   3  16        0.72        1.13      1.99 o 
   0   4  16     1973.12     1997.24     27.38 o 
   1   4  16       14.28       30.93      2.67 o 
   2   4  16     1064.29     1072.30     12.34 o 
   3   4  16        6.61       16.12      2.28 o 
   4   4  16        3.11        3.70      1.98 o 
   5   4  16       19.99       23.06      2.39 o 
   6   4  16       33.01       35.96      2.75 o 
   7   4  16       42.39       53.27      3.13 o 
   8   4  16     1084.18     1112.27     12.73 o 
   9   4  16      169.77      185.58      5.12 o 
  10   4  16     1475.79     1508.11     15.56 o 
  11   4  16       57.17       60.49      3.72 o 
  12   4  16      679.22      715.14     11.39 o 
  13   4  16       17.24       27.64      2.63 o 
  14   4  16       14.41       12.57      2.25 o 
  15   4  16      144.42      131.49      4.72 o 
  16   4  16      229.73      238.34      5.55 o 
  17   4  16        3.94        7.24      2.14 o 
  18   4  16      351.60      361.77      6.82 o 
  19   4  16        1.53        6.83      2.23 o 
  20   4  16     1012.35     1030.60     11.87 o 
   0   5  16        2.28        2.94      2.75 o 
   1   5  16      127.11      130.09      4.75 o 
   2   5  16       14.89       15.32      2.57 o 
   3   5  16       94.09      102.70      4.41 o 
   4   5  16       80.21       85.22      4.18 o 
   5   5  16        0.83        2.74      2.16 o 
   6   5  16        4.45        3.91      2.19 o 
   7   5  16        1.96       -2.04      2.02 o 
   8   5  16       38.48       38.84      3.37 o 
   9   5  16        0.53       -1.38      2.08 o 
  10   5  16        0.01       -0.36      2.20 o 
   1   1  17        8.38       14.51      5.19 o 
   2   1  17      255.95      277.49      9.17 o 
   3   1  17       21.44       12.82      3.21 o 
   4   1  17      549.50      576.75     11.01 o 
   5   1  17        7.59       13.83      2.30 o 
   6   1  17     1369.52     1430.63     15.59 o 
   7   1  17       46.89       55.46      3.35 o 
   8   1  17       36.90       43.25      2.95 o 
   9   1  17       27.76       32.87      3.12 o 
  10   1  17        0.78        0.83      1.87 o 
  11   1  17      135.14      141.76      4.20 o 
  12   1  17      420.42      446.02      6.69 o 
  13   1  17       37.04       40.01      2.97 o 
  14   1  17      378.86      417.27      6.82 o 
  15   1  17        2.87        8.22      1.98 o 
  16   1  17      621.41      652.78      9.22 o 
  17   1  17        1.69        7.84      2.08 o 
  18   1  17       82.43       90.38      3.94 o 
  19   1  17        3.80        6.42      2.12 o 
  20   1  17       54.32       51.27      3.31 o 
  21   1  17        0.26       -0.44      1.99 o 
  22   1  17      164.54      174.66      5.77 o 
  23   1  17       62.42       69.26      5.15 o 
  24   1  17      353.89      375.88      8.04 o 
  25   1  17        0.75        3.45      2.54 o 
   1   2  17      717.34      739.82      9.94 o 
   2   2  17        0.44        7.36      2.36 o 
   3   2  17      242.74      245.23      6.33 o 
   4   2  17      127.87      131.37      4.43 o 
   5   2  17        9.04        9.88      2.20 o 
   6   2  17       32.97       34.97      2.93 o 
   7   2  17      273.45      287.62      6.93 o 
   8   2  17       12.12       14.80      2.42 o 
   9   2  17      961.06      980.27     12.47 o 
  10   2  17        8.14       11.09      2.03 o 
  11   2  17      199.24      208.16      4.92 o 
  12   2  17      123.78      126.24      4.19 o 
  13   2  17       30.41       28.37      2.75 o 
  14   2  17        6.76        4.84      2.00 o 
  15   2  17        2.47        2.16      1.79 o 
  16   2  17        3.68        3.00      1.78 o 
  17   2  17       25.01       21.43      2.34 o 
  18   2  17        0.34        2.75      1.83 o 
  19   2  17      190.77      196.55      4.97 o 
  20   2  17      174.18      184.64      5.11 o 
  21   2  17      643.25      675.69      9.79 o 
  22   2  17      327.66      336.68      8.68 o 
  23   2  17       15.69       19.57      2.79 o 
   1   3  17        3.11        2.10      1.80 o 
   2   3  17      105.30      115.90      4.16 o 
   3   3  17        1.27        2.08      1.81 o 
   4   3  17      154.98      155.29      4.47 o 
   5   3  17       12.90        8.69      2.02 o 
   6   3  17      261.00      263.51      6.02 o 
   7   3  17       37.16       38.20      3.11 o 
   8   3  17       51.18       50.10      3.33 o 
   9   3  17        3.69       -0.54      1.95 o 
  10   3  17        1.56        2.61      2.02 o 
  11   3  17       76.48       78.43      4.08 o 
  12   3  17       15.06       17.58      2.47 o 
  13   3  17       20.72       23.11      2.54 o 
  14   3  17      166.11      167.14      4.93 o 
  15   3  17       37.48       33.17      2.80 o 
  16   3  17       63.81       71.74      3.67 o 
  17   3  17        4.63        3.42      2.03 o 
  18   3  17       70.81       68.33      3.52 o 
  19   3  17       15.91       10.69      2.18 o 
  20   3  17        1.76        1.57      1.94 o 
   1   4  17       38.09       43.04      3.56 o 
   2   4  17       12.89       12.82      2.46 o 
   3   4  17        5.76        3.19      2.12 o 
   4   4  17        4.67        1.38      1.96 o 
   5   4  17        1.45        0.53      2.13 o 
   6   4  17        0.67        1.08      2.14 o 
   7   4  17        8.14        8.08      2.28 o 
   8   4  17       59.29       62.78      4.55 o 
   9   4  17        0.33        2.29      2.17 o 
  10   4  17        0.27       -0.01      2.11 o 
  11   4  17        4.74        7.20      2.44 o 
  12   4  17       54.92       49.87      3.46 o 
  13   4  17       26.29       28.02      2.96 o 
   9   0  18        2.42        2.60      4.31 o 
  10   0  18      166.66      182.10      9.50 o 
  11   0  18       38.45       33.01      7.09 o 
  12   0  18        1.74        4.53      3.37 o 
  13   0  18      132.24      147.79      7.81 o 
  14   0  18       24.89       25.85      4.55 o 
  15   0  18        3.73        2.31      3.36 o 
  16   0  18      138.99      146.39      7.98 o 
  17   0  18       42.41       50.19      7.44 o 
  18   0  18       14.19       13.47      6.76 o 
  19   0  18      264.77      255.38     11.70 o 
  20   0  18      119.41      125.87      9.79 o 
   5   1  18      706.10      734.38     22.88 o 
   6   1  18       79.35       75.48      8.63 o 
   7   1  18      122.81      137.66      6.65 o 
   8   1  18      151.79      154.96      6.71 o 
   9   1  18      163.88      169.43      5.96 o 
  10   1  18       44.80       44.54      4.07 o 
  11   1  18       14.79       13.63      2.69 o 
  12   1  18        4.06        7.66      2.48 o 
  13   1  18      447.94      483.96      8.67 o 
  14   1  18       61.56       71.96      4.17 o 
  15   1  18      962.43     1024.93     13.45 o 
  16   1  18        3.48        8.27      2.37 o 
  17   1  18      424.97      441.31      8.50 o 
  18   1  18        0.08        6.21      2.45 o 
  19   1  18       61.56       61.95      4.30 o 
  20   1  18       99.03       99.63      6.22 o 
   0   2  18       33.19       22.39      6.08 o 
   1   2  18       98.71      102.08      5.46 o 
   2   2  18       31.02       27.72      3.70 o 
   3   2  18        9.06        0.80      2.73 o 
   4   2  18        5.93        6.07      2.68 o 
   5   2  18      135.20      137.98      6.39 o 
   6   2  18       13.96       13.87      2.78 o 
   7   2  18        0.50        0.04      2.11 o 
   8   2  18       30.61       36.80      3.60 o 
   9   2  18       11.49        6.53      2.37 o 
  10   2  18        7.82        9.15      2.50 o 
  11   2  18       19.82       16.00      2.65 o 
  12   2  18       37.28       38.25      3.08 o 
  13   2  18        5.48        2.04      2.11 o 
  14   2  18        3.54        2.90      2.15 o 
  15   2  18        7.59        5.22      2.28 o 
  16   2  18       30.34       31.80      3.02 o 
  17   2  18       30.41       30.07      3.03 o 
   0   3  18       39.73       37.45      5.10 o 
   1   3  18      151.47      158.21      5.45 o 
   2   3  18       37.74       38.50      3.22 o 
   3   3  18      239.33      250.68      6.82 o 
   4   3  18       41.73       50.90      3.92 o 
   5   3  18      304.57      340.91      7.45 o 
   6   3  18       34.19       33.17      3.07 o 
   7   3  18      437.52      450.20      8.06 o 
   8   3  18        5.74       10.15      2.47 o 
   9   3  18       16.39       14.20      2.60 o 
  10   3  18        5.63        9.16      2.54 o 
  11   3  18       26.23       23.98      2.86 o 
  12   3  18        3.20        5.90      2.34 o 
   8   1  19       43.87       57.08      8.48 o 
   9   1  19       12.75       13.62      5.95 o 
  10   1  19        7.71        5.28      4.00 o 
  11   1  19       29.08       25.04      3.79 o 
   1   2  19      251.06      258.79     11.19 o 
   2   2  19       28.46       25.49      5.21 o 
   3   2  19       66.11       73.61      8.57 o 
   4   2  19        9.02       14.01      3.67 o 
   5   2  19        0.06       -0.07      3.04 o 
   6   2  19       28.82       26.18      4.91 o 
                                                 
